# Supplementary material for: Bioinformatics Analysis of the Lipoxygenase Gene Family in Radish (Raphanus sativus) and Functional Characterization in Response to Abiotic and Biotic Stresses
Source: Int J Mol Sci. 2019 Dec 3;20(23):6095. doi: 10.3390/ijms20236095 (PMC6928601; doi:10.3390/ijms20236095)
Supplement: Supplementary file 1 [file ijms-20-06095-s001.zip]

Archive with 8 entries (8 files):
- Table S2. Characteristics of protein RsLOX.xlsx
- Table S3. Plant LOX protein sequences used for phylogenetic tree construction.xlsx
- Table S4. Subcellular localization analysis of radish LOXs.xlsx
- Table S5. Syntenic relationships of LOX between A. thaliana and radish, B. oleracea, B. rapa.xlsx
- Table S6. Tandem duplicated LOX genes in radish, B. oleracea and B. rapa.xlsx
- Table S7. FPKM of LOX genes in different radish tissues.xlsx
- Table S8. RT-PCR primers of RsLOXs.xlsx
- Table S1. Protein LOX and their alignment information in radish and related species. .xlsx
