# Supplementary material for: Bioinformatics Analysis of the Lipoxygenase Gene Family in Radish (Raphanus sativus) and Functional Characterization in Response to Abiotic and Biotic Stresses
Source: Int J Mol Sci. 2019 Dec 3;20(23):6095. doi: 10.3390/ijms20236095 (PMC6928601; doi:10.3390/ijms20236095)
Supplement: Supplementary file 1 [file ijms-20-06095-s001.zip › Table S2. Characteristics of protein RsLOX.xlsx]

## Sheet: Sheet1
Table S2. Characteristics of protein RsLOX.
Name	Gene code	Chromosome	Location	Length	Molecular weight	Aromaticity	Instability index	Isoelectric point	Gravy
RsLOX1	Rsa10016038	R01	42077594-42083722	857	97604.2	0.104	40.537	5.169	-0.466
RsLOX2	Rsa10028041	R01	44825275-44829462	888	101545	0.095	44.076	6.799	-0.468
RsLOX3	Rsa10005080	R02	33921104-33925363	899	102723	0.095	49.452	6.645	-0.485
RsLOX4	Rsa10030487	R02	36966673-36970360	920	104038	0.092	43.968	6.462	-0.411
RsLOX5	Rsa10006028	R05	29970688-29975589	888	101667	0.096	42.224	6.36	-0.483
RsLOX6	Rsa10029735	R07	11244266-11248713	906	103327	0.099	43.545	5.613	-0.465
RsLOX7	Rsa10033815	R07	15617104-15621735	892	101742	0.1	42.865	5.467	-0.433
RsLOX8	Rsa10033816	R07	15638552-15643496	889	101206	0.1	42.071	5.371	-0.378
RsLOX9	Rsa10033817	R07	15648952-15653965	889	101396	0.101	42.066	5.747	-0.438
RsLOX10	Rsa10033838	R07	15792520-15796327	676	77009.7	0.083	45.857	9.106	-0.425
RsLOX11	Rsa10040919	R08	23844127-23854360	901	101769	0.092	42.377	6.641	-0.452
