# Supplementary material for: Bioinformatics Analysis of the Lipoxygenase Gene Family in Radish (Raphanus sativus) and Functional Characterization in Response to Abiotic and Biotic Stresses
Source: Int J Mol Sci. 2019 Dec 3;20(23):6095. doi: 10.3390/ijms20236095 (PMC6928601; doi:10.3390/ijms20236095)
Supplement: Supplementary file 1 [file ijms-20-06095-s001.zip › Table S3. Plant LOX protein sequences used for phylogenetic tree construction.xlsx]

## Sheet: Sheet1
Table S3. Plant LOX protein sequences used for phylogenetic tree construction.
Organism	GeneBank(Genome) Accession	Sequence ID	Sequence
Arabidopsis thaliana	AT1G17420.1	AtLOX3	MALAKELMGYPLITERSSLVSSASHFKKRTQSTQFSINPFDRRPRKTKSGVVAAISEDLVKTLRFSTTTGDRKSEEEEKAAVKFKVRAVVTVRNKNKEDLKETLVKHLDAFADKIGRNIVLELISTQLDPKTKLPKKSNAAVLKDWSKKSKTKAERVHYTAEFTVDAAFGSPGAITVMNKHQKEFFLESITIEGFALGPVHFPCNSWVQSQKDHPDKRIFFTNQPYLPNETPSGLRVLREKELKNLRGDGSGVRKLSDRIYDFDVYNDLGNPDKSSELSRPKLGGKEVPYPRRCRTGRQSTVSDKDAESRVEKPLPMYVPRDEQFEESKQDTFAAGRLKAVLHHLIPSLKASIVAEDFADFGEIDRLYKEGLLLKLGFQDDIFKKFPLPKVVVDTLQES…
	AT1G67560.1	AtLOX4	MFVASPVKTNFNGVSLVKSPAFSALSCRKQHRVPISRQVRAVISREEKAVDQEDGKKSTNKPLINSSQFPWQRSKYTGSKTVTAVVKIRKKIKEKLTERFEHQLELFMKAIGQGMLIQLVSEEIDPETGKGRKSLESPVMGLPKAVKDPRYLVFTADFTVPINFGKPGAILVTNLLSTEICLSEIIIEDSTDTILFPANTWIHSKNDNPQARIIFRSQPCLPSETPDGIKELREKDLVSVRGDGKGERKPHERIYDYDVYNDLGDPRKTERVRPVLGVPETPYPRRCRTGRPLVSKDPPCESRGKEKEEFYVPRDEVFEEIKRDTFRAGRFKALFHNLVPSIAAALSNLDIPFTCFSDIDNLYKSNIVLGHTEPKDTGLGGFIGGFMNGILNVTETLLK…
	AT1G55020.1	AtLOX1	MFGELRDLLTGGGNETTTKKVKGTVVLMKKNVLDFNDFNASFLDRLHEFLGNKITLRLVSSDVTDSENGSKGKLGKAAHLEDWITTITSLTAGESAFKVTFDYETDFGYPGAFLIRNSHFSEFLLKSLTLEDVPGHGRVHYICNSWIYPAKHYTTDRVFFSNKTYLPHETPATLLKYREEELVSLRGTGEGELKEWDRVYDYAYYNDLGVPPKNPRPVLGGTQEYPYPRRGRTGRKPTKEDPQTESRLPITSSLDIYVPRDERFGHLKMSDFLAYALKAIAQFIQPALEAVFDDTPKEFDSFEDVLKIYEEGIDLPNQALIDSIVKNIPLEMLKEIFRTDGQKFLKFPVPQVIKEDKTAWRTDEEFAREMLAGLNPVVIQLLKEFPPKSKLDSESYGNQ…
	AT1G72520.1	AtLOX6	MALANEIMGSRLIFERSSSLASPFHSRFSIKKKTQRTQFSINPFDPRPMRAVNSSGVVAAISEDLVKTLRISTVGRKQEKEEEEEKSVKFKVRAVATVRNKNKEDFKETLVKHLDAFTDKIGRNVVLELMSTQVDPKTNEPKKSKAAVLKDWSKKSNSKAERVHYTAEFTVDSAFGSPGAITVTNKHQKEFFLESITIEGFACGPVHFPCNSWVQSQKDHPSKRILFTNQPYLPSETPSGLRTLREKELENLRGNGKGERKLSDRIYDYDVYNDIGNPDISRELARPTLGGREFPYPRRCRTGRSSTDTDMMSERRVEKPLPMYVPRDEQFEESKQNTFAACRLKAVLHNLIPSLKASILAEDFANFGEIDSLYKEGLLLKLGFQDDMFKKFPLPKIVT…
	AT3G22400.1	AtLOX5	MIHTDIAEILCVKPKTTKKTKTMEEDVKKTTTMKIEGEVVVMKKNLLDFKDVMASLLDRVNELLGRRVSLHLISSHQPDPANEKRGRLGKAAHLEKWVTKIKTSVTAEETAFGVTFDWDESMGPPAAFVIKNHHHSQFYLKSLTLRGFPDGEGGATAIHFICNSWIYPNHRYRSDRVFFSNKAYLPSETPELIKELREEELKNLRGNEKGGEFKEWDRVYDYAYYNDLGAPDKGPDSVRPVLGGSPELPYPRRGKTGRKSTKSDPKSESRLALLNLNIYVPRDERFSHVKFSDFLAYALKSVTQVLVPEIASVCDKTINEFDSFEDVFHLYDGSIKLANGHTISKLRDVIPWEMFRELVRNDGERFLKYPLPDILKESRSAWRTDEEFAREMLAGLNPV…
	AT3G45140.1	AtLOX2	MYCRESLSSLQTLNVAKSLSSLFPKQSALINPISAGRRNNLPRPNLRRRCKVTASRANIEQEGNTVKEPIQNIKVKGYITAQEEFLEGITWSRGLDDIADIRGRSLLVELISAKTDQRITVEDYAQRVWAEAPDEKYECEFEMPEDFGPVGAIKIQNQYHRQLFLKGVELKLPGGSITFTCESWVAPKSVDPTKRIFFSDKSYLPSQTPEPLKKYRKEELETLQGKNREEVGEFTKFERIYDYDVYNDVGDPDNDPELARPVIGGLTHPYPRRCKTGRKPCETDPSSEQRYGGEFYVPRDEEFSTAKGTSFTGKAVLAALPSIFPQIESVLLSPQEPFPHFKAIQNLFEEGIQLPKDAGLLPLLPRIIKALGEAQDDILQFDAPVLINRDRFSWLRDDE…
Brassica oleracea	BolC1t03467H	BolLOX1-BolC1t03467H	MIGDLVDLLTGGGGNAAKVKGTVVLMKKNVLDFNDFNASFLDRLHEFLGNKVTLRLISSDVTDPENGSNGKLGKAAHLEDWITTITSLTAGESAFKVTFDYDQDFGYPGAFLIRNSHFSEFYLKSLTLEDVPGHGRVHYICNSWVYPAKRYTKDRVFFSNKTYLPHETPEPLLKYREEELVSLRGTGEGELKEWDRVYDYAYYNDLGVPPKNPRPVLGGSQEYPYPRRGRTGRKPTTEDPETESRLPVTSSLDIYVPRDERFGHLKMSDFLAYALKAIAQIIQPALESVFDETPKEFDSFEDVLKIYEEGIDLPNQALIDSIVKNIPLEMLKEIFRTDGQKFLKYPVPQVIKEDKTAWRTDEEFAREMLAGLNPVVIQLLKEFPPKSKLDRETYGDQNS…
	BolC1t04146H	BolLOX2-BolC1t04146H	MIHTHIAEILCVKPKTKKTKTMEEDVKNKKSKKTMKIEGEVVVMKKNLLDFKDTMASLLDRIHELLCRRVSLHLISSLQPDPANEKRGRLGKAAHLEKWVTKIKTSITAEETAFGVTFDWDESMGPPAAFVIKNQHRSQFYLKSLTLRNFPGGEGGAIHFVCNSWIYPSHRYRSDRVFFSNQAYLPSETPELVKELREEELKNLRGNEKGELKEWDRVYDYAYYNDLGAPDKGPDSARPVLGGSPEFPYPRRGKTGRKPTKSDPKSESRLALLNLNIYVPRDERFSHVKFSDFLAYALKSVTQVIVPEIASLCDKTINEFDSFEDVFHLYDGSIRLANGHTISKLRDIIPWEMFRELIRNDGERFLKFPLPDVLKQSRSAWRTDEEFAREMLAGLNPVV…
	BolC2t08461H	BolLOX3-BolC2t08461H	MFVASPVKTNSYGAGLERFPAFPVLPRRRQHIVPLSRKVRAVISREEKTVDQEDGKNTNGSLVSNSPAFPWQKSKYTGTKTVIAVVKIRKKMREKLTEKVEHQLELLMKAIGQGMLIQLVSEEIDPETGSGRKSSETPVLGLPKARNDSRYLEFTANFTVPTDFGKPGAILVTNLLSSEICLSEITIHDGGDTILFPGNTWIHSRNDNPEGRIIFASQTWLPSETPAGIKELREKDLKSVRGNGEGERKPHERIYDYDIYNDIGDPRKKDRVRPILGVPERPYPRRCRSGRPLLSTDTPFESRGKDKDEFYVPRDEVFEDIKRDTFRAGRFKALFHNLVPSIAAALSNLDIPFTCFSDIDRLYKSDIVLKHTEGKDKGLGGFIDGILNVGETLLRYDTP…
	BolC2t09058H	BolLOX4-BolC2t09058H	MALAKEIMGSRLIFERSSSLASSPFQSRLSIKKKTQRTQLSINPFDLRPMKAAISGGVVAAISEDLVKTLRFNTLGRNQENEEVEKAVQFKVRAVVTVRNKNKEDFKETLVKHLDAFTDKIGRNVVLELISIQVDPKTNEPKKSKPAILKDWSKKSNSKAEKVHYAAEFTVDSAFGLPGAITVTNKHQKEFFLENITIEGFACGPVHFPCNSWVQSQNDHPSKRIFFTNQQPYLPSETPSGLRTLREQELENLRGNGKGERKLSDRIYDFDVYNDIGNPDISTELARPVFGGREFPYPRRCRTGRRSSDTDLMSERRVEKPLPMYVPRDEQFEESKKNTFAACRLKAVLHNLVPSLKASILAEDFANFGEIDSLYKEGLLLKLGIQDDMFKKFPLPKIV…
	BolC6t38036H	BolLOX5-BolC6t38036H	MFCKESSSGLQTLIIAKSLSSPFHHKPSPLINPIWTGRRDKLCRPRNLGGRCKVTASQSNSEPKGNIVKEKVKKIKVKGYIQAEEGTVLEGLRWSRGLDDIADIAGRSLLVELIAAENDTRTLMEKDPVEDYAQRVWFDGESADEKYECVFDMPEDFGTVGAIRIQNQHHRDIFIKEMELELPSGSVTFSCHSWVAPKSVDPAKRIFFSSKSYIPSATPETLKKLRKEELETLQGKNRKKVGEFAKHERVYDYDVYNDVGDPDKDDELARPVIGGLSHPYPRRCKTGRKRSDKDPSTEKREGDFYVPRDEEFSTTKGTAFTGKAILAALPSVFTQVESILLDPKSPFPHFKSIEDLFDVGINLPKDAGLLPMLPKLIKVISEAQDDLLQFDPPILLNKD…
	BolC6t38897H	BolLOX6-BolC6t38897H	MFCKEASSGLQTLNIAKSLSSEFTKPSALINPLSVGHRYKLCPRPNLRGRCTVTASKFDFDWITKERVKKIKVKGIITAKQGLLPSVGFTDLLGISLLVELISAETDPRTLMEKDPVKDHARRLVIDAHGEDQYECVFDMPEDFGAVGAIRVLNEAHREIFLKEMKLELPDGPVTFTCNSWLASKSDDPTKRTFFSNKSYLPLQTPEPLKQLRKEELETLQGKNRKHSGEFEKFERVYDYDVYNDVGDPDKDPELARPVIGGLSHPYPRRCKTGRKPSRKYPSIETRKGEFYVPRDEEFTTIKGAAFTGKAVLAALPAVFPQIEAALVDPNMPFPHFKSIEDLFEEGIELPKDAGLFPVIPRLVKAAAEADDILQFESPSLLDKDRFSWIRDDEFARQT…
	BolC6t38899H	BolLOX7-BolC6t38899H	MFCKEASSSLQTLNIAKSLSSEFTKPSALINPLSAGHRYKLCPRPNLRGRCTVTASKFDIDWRAKERVKKIKVKGIITAKQGLLPSVGFTDLLGVSLLVELISAETDPQTLMEKDPVKDHARRLVIDAHGEDQYECVFDMPKDFGAVGAIRVLNEAHREIFLKEMKLELPDGPVTFTCNSWVASKSDDPTKRTFFSNKSYLPLQTPEPLKQLRKEELETLQGKNRERDGELKKFERVYDYDVYNDVGDPDKDPKLARPVMGGLSHPYPRRCKTGRKPSRKYPSIETRKGDFYVPRDEEWSTVKGTAFTGTTILAALPAVFPQIEAALVDPNMPFPHFKSIEDLFEEGIELPKKAGLFPLIPRLVKAVAEADDILQFDSPILLDKDRFSWIRDDEFARQT…
	BolC6t38951H	BolLOX8-BolC6t38951H	MFIASPVKTNLYGVGLVRSPAFPVRPRRLQHRVPLSRQVRAVISREEKAVDQEDEKSKNRSVVYSSSPAFPWQRSKYTGTKTVMAVVKIRKKMREKLTERLGHQFELLMKAVGQGMLIQLVSEDIDPETGSGRRSLETPVLGLPKARNDPRNLEFTATFTVPTDFGKPGAILVTNLLSSEICLSEIIIRDGSDTILFPGNTWIHSRNDNPDGRIIFRSQPCLPSHTPAGIKELRDKDLRSVRGNGKGERKPHERIYDYDVYNDLGDPRKKDRVRPILGGPEKPYPRRCRSGRPLVSRDPPCESRGKDKEEFYVPRDEEFEDIKRDTFTAGRLKALFHNLVPSIAAALSNLDIPFTCFSDIDKLYKCDIVLRPTEPKDTGLGGFFGSFVDGILNVGETLL…
	BolC8t49428H	BolLOX9-BolC8t49428H	MNQKTCGRQRVPSLYIHLFHLPIISKQNVQTTNKLSTTSSSSPTLYDKTAQGSFNSILIDYTIVMALVKEIMGHPLISGRPSLVFSASHFKKKTQTTQFSIKPFDRRPNTSKSGVVSAISEDLVKTLRFSTTTGDRKSEEEEKAAVKFKVRAVVTVRNKNKEDFKETLFKHLDAFGDKIGRNIVLELISTELDPKTNLPKKSNAAVLKDWSEKSKTKAERVHYTAEFTVDAAFGTPGAITIMNKHQKEFFLECITIEGFALGPVHFPCNSWVQSQNDHPEKRIFFTNQPFLPSETPEGLRKLRGKELKNLRGDGTGVRKLSDRIYDFNVYNDLGNPDKSYELSRPKLGGRERPYPRRCRTGRQPTDTDNEAESRVEKPLPMYVPRDEQFEETKQDTFAA…
	BolC8t51936H	BolLOX10-BolC8t51936H	MALAKELMGYPLTSKRPLLVWSASHFKKRTQPAQFSIKPFDRRPRTSKSGVVAAISEDLVKTLRFNTTTGDRKSEEEEKAAVKFKVRAVVTVRNKNKEDFKETLVKHLDAFGDKIGRNVVLELVSTELDPKTNMPKKSNAAVLKDWSKKSKTKAERVHYTAEFTVDAAFGSPGAITVMNKHQKEFFLESITIEGFALGPVHFPCNSWVQSQKDHPEKRIFFTNQPFLPSETPDGLKKLRERELKNLRGDGSGVRKLSDRIYDFDVYNDLGNPDKSSELSRPKLGGKEIPYPRRCRTGRHPTDADKEAESRVEKPLPMYVPRDEQFEETKQKTFAAGRLKAVLHHLVPSLKASILAEDFADFGEIDGLYKEGLLLKLGFQDEIFDKFPLPKAIVNTLQES…
Brassica rapa	BraA01g026390.3C	BraLOX1_BraA01g026390.3C	MIGDLVDLLTGGGGNAAKVKGTVVLMKKNVLDFNDFNASFLDRLHEFLGNKVTLRLISSDVTDPENGSNGKLGKAAHLEDWITTITSLTAGESAFKVTFDYDQDFGYPGAFLIRNSHFSEFYLKSLTLEDVPGHGRVHYICNSWVYPAKRYTKDRVFFSNKVTNTILYLIRCSLVRLVRNGVCVIQTYLPHETPEALLKYREEELVSLRGTGEGELKEWDRVYDYAYYNDLGVPPKNPRPVLGGSQEYPYPRRGRTGRKPTTEDPETESRLPVTSSLDIYVPRDERFGHLKMSDFLAYALKAIAQIIQPALESVFDETPKEFDSFEDVLKIYEEGIDLPNQALIDSIVKNIPLEMLKEIFRTDGQKFLKYPVPQVIKEDKTAWRTDEEFAREMLAGLNP…
	BraA01g031660.3C	BraLOX2_BraA01g031660.3C	MIHTHIAEILCVKPKTKKTKKTKTMEEDVKNKKTKKTMKIEGEIVVMKKNLLDFKDTMASLLDRIHELLGRRVSLHLISSLQPDLANEKRGRLGKAAHLEKWVTKIKTSVTAEETAFGVTFDWDESMGPPAAFVIKNHHRSQFYLKSLTLRNFPGGEGGAIHFVCNSWIYPSHRYRSDRVFFSNQAYLPSETPELVKELREQELKNLRGEEKGGELKEWDRVYDYAYYNDLGAPDKGPDSARPVLGGSLEFPYPRRGKTGRKPTKSDPRSESRLALLNLNIYVPRDERFSHVKFSDFLAYALKSVTQVLVPEIASLCDKTINEFDSFEDVFHLYDGSIKLANGHTISKLRDIIPWEMFRELVRNDGERFLKFPLPDVLKQSRSAWRTDEEFAREMLAGL…
	BraA02g016000.3C	BraLOX3_BraA02g016000.3C	MFCKESPSLQTLSTAQSLSSLFPKPSALINPILTGRRDKPCRRQNFRGRCRITASQFNIAQKGKLLKEKVKRIKVKGFITAEEGLLESLSWLRPLDVITDIRGRSLLVELISAETDTRTVMEEGPVEDYAQRVWFESRNEKYECVFDMPEDFGTVGAIRVQNQHRREMFIKEMKLELPSGSVTFTCNSWVTPKSIDPTKRIFFSNKSYLPSATPEPLKKLRKEELETLQGNNRERVGEFAKYERVYDYDVYNDVGDPDKDERLARPVMGGLSHPYPRRCKTGRKPCEKDASSEKREGEFYVPRDEEFSSTKGTAFTGKAILAALPSVFPQIEAALLDPNLPFPHFKSIEDLYEVGIDIPKDAGLLPMIPKLIKVVAEAQDNLLQFDPPILLNKDRFSWI…
	BraA02g017730.3C	BraLOX4_BraA02g017730.3C	MFVASPVKTNSYGAGLVRFPAFPVLPRRRQHIVPLSRKVRAVISREEKTVDQEDGKNTNGSLVSNTPAFPWQRSKYTGTKTVIAVVKIRKKMREKLTERVEHQLELLMKAIGQGMLIQLVSEEIDPETGSGRKSSETPVLGLPKARNDSRYLEFTANFTVPTDFGKPGAILVTNLLSSEICLSEIIIREGSDTILFPGNTWIHSRNDNPEGRIIFASQTWLPSKTPAGIKELREKDLTSVRGNGEGERKPHERIYDYDIYNDIGDPRKKDRVRPILGVPERPYPRRCRSGRPLLSADTPFESRGKDKDEFYVPRDEVFEDIKRDTFRAGRFKALFHNLVPSIAAALSNLDIPFTCFSDIDRLYKSDIVLRHTEPKNKGLGGFIDGILNVGETLLRYDTP…
	BraA02g021090.3C	BraLOX5_BraA02g021090.3C	MALAKEIMGSRLIFERSSSLASSPFQSRLSIKKKTQRTQLSINPFDLSPMKAAISGGVVAAISEDLVKTLRFKTLGRNQENEEVEKAVQFKVRAVVTVRNKNKEDFKETLVKHLDAFTDKIGRNVVLELISIQVDPKTNEPKKSKPAVLKDWSKKSNSKAEKVHYAAEFTVDSAFGLPGAITVTNKHQKEFFLENITIEGFACGPVHFPCNSWVQSQNDHPSKRIFFTNQPYLPSETPSGLRTLREQELENLRGNGKGERKLSDRIYDFDVYNDIGNPDISTELARPVFGGREFPYPRRCRTGRRSTDTDLVSERRVEKPLPMYVPRDEQFEESKKNTFAACRLKAVLHNLVPSLKASILAEDFANFGEIDSLYKEGLLLKLGIQDDMFKKFPLPKIVT…
	BraA05g024820.3C	BraLOX6_BraA05g024820.3C	MASFLDRVHELLGRRVSLHLVSSLQPDPANEKRGRLGKAAHLEKWVTKIKTSVTAEETAFAVTFDWDESMGPPAAFVIKNHHHSQFYLKSLTLRNFPGGEGGPIHFVCNSWIYPSHRYRSDRVFFSNKAYLPNETPELLKELRKEELKNLRDNEKGGELKEWDRVYDYAYYNDLGVPDKGPDSARPVLGGSPDFPYPRRGKTGRKPTKSDPKSESRLALLNLNIYVPRDERFSHVKFSDFLAYALKSVTQVLVPEIASVCDKTINEFDSFEDVFHLYDGSIKLANGHTISKLRDVIPWEMFRELVRNDGERFLKFPLPDVLKESRSAWRTDEEFAREMLAGLNPVIISRLQEFPPKSNLDSTRYGNQHSSIREEHIKPHMNGLSVQEALGQNKLYILDH…
	BraA07g025400.3C	BraLOX6_BraA07g025400.3C	MFCKESSSGLQTLSIAKSLSSPFHKPSPLINPIWTGRRDKLCRPRNLGGRCKVTASQSNSEPKGNIMKEKVKKIKVKGYIQAEEGTVLEGLRWSRGLDDISDIAGRSLLVELISAETDNRTLMEKDPVEDYAQRVWFDGESPDEKYECEFNMPEDFGTVGAIRIQNQHHRDIFIKEMELELPSGSVTFSCHSWVAPKSVDPAKRIFFSSKSYIPSATPEPLKKLRKEELETLQGNNRKKVGEFEKHERVYDYDVYNDVGDPDKNDELARPVIGGLSHPYPRRCKTGRKSSKKDPSTEKREGDFYVPRDEEFSTTKGTAFTGKAILAALPSVFTQLESILLDPKSPFPHFKSIEDLFDVGINLPKDAGLLPMLPKLIKVLSEAQDDLLQFDPPILLNKDR…
	BraA07g030990.3C	BraLOX7_BraA07g030990.3C	MFCKEASSGLQTLNIAKNLSSEFTKPSALINPLSAGHRYKLCPRPNLRGRCTVTASKFDFDWIAKERVKKIKVKGIITAKQGLLPSVGFTDLLGISLLVELISAETDPRTLMEKDPVKDHARRLVIDAHGEDQYECVFDMPEDFGAVGAIRVLNEAHREIFLKEMKLELPDGPVTFTCNSWVASKSEDPTKRTFFSNKSYLPLQTPEPLKQLRKEELETLQGKNRKHSGEFEKFERVYDYDMYNDVGDPEKDPELARPVIGGLSHPYPRRCKTGRKPSRKYPSIETRKGEFYVPRDEEFTTIKGATFTGKAVLAALPAVFPQIEAALVDPNMPFPHFKSIEDLFEEGIELPKDAGLFPMIPRLVKAAAEADDILQFESPILLDKDRFSWIRDDEFARQT…
	BraA07g031000.3C	BraLOX8_BraA07g031000.3C	MFCKEASSSLQTLNIAKSLSSEFTKPSALINPLSAGHRYKLCPRPNLRGRCTVTASKFDIDWIPKERVKKIKVKGIITAKQGLLPSVGVTDLLGVSLLVELISAETDPRTLMEKDPVKDHARRLVIDAHGEDQYECVFDMPEDFGAVGAIRVLNEAHREIFLKEMKLELPDGPVTFTCDSWVASKSEDPTKRTFFSNKSYLPLQTPEPLKQLRKEELETLQGKNRKRDGEFKKFERVYDYDVYNDVGDPEKDPELARPVMGGLSHPYPRRCKTGRKPSRKYPSIETRKGDFYVPRDEEWSTVKGTAFTGTTILAALPAVFPQIEAALVDPNMPFPHFKSIEDLFEEGIELPKNAGIFSLIPRLVKTVAEADDILQFDSPILLDTDRFSWIRDDEFARQT…
	BraA07g031010.3C	BraLOX9_BraA07g031010.3C	MFCKEASSSLQTLNIAKSLSSEFTKPSALVNPLSAGHRYKLFPRPNLRGRCTVTTSKFDIDWIAKDNVKKIKVKGIITAKQGLLPSVGVTDLLGVSLLVELISAETDPRTLMKKDPVKDNARRVLLDAHGEDQYECVFDMPEDFGPVGAIRVLNQDLKEIFLKEMKLELPDGSVTFTFNSWVAPKSEDPTKRTFFSNKSYLPLKTPEPLKQLRKQELETLQGKNRERAGEFEKFERVYDYDVYNDLGSPDKDPELARPILGGLSHPYPRRCKTGRKPCDKDPSAETRKALEFYVPRDEEFTTVKGAQFTGTAVLAALPAVFPQIEAALVDPNMPFPHFKSIEDLFEEGIELPKDAGLFPVIPRLVKAAAEADDILQFESPSLLDKDRFSWIRDDEFARQ…
	BraA07g031020.3C	BraLOX10_BraA07g031020.3C	MFCREASSSLQTLSIANSLSSQFTKPSALINSLAAGHRYKLCPRPDLKGRCTVTASKFDINGKGKIVKEEVKKIKVKGTITVLSQEKKKKGTIMAQEGLLPSVGESLLVELISAETDPRTPMEKDPVEDYAQRDGHDDQYLQCVFDMPEDFGVVGAIRVVNLESKEIFLKEMKLEVPDGPVTFTFNSWVAPKSDDPTKRTFFSNKSYLPLKTPEPLKQLRKEELETLQGKNREGDHEFKKFERVYDYDVYNDVGNPDEDPELARPVLGGLSHPYPRRCKTGRKPCVIDPSTETRQKDFYVPRDEEFSKVKGDAFTGTAALAALPAALQQIEAFLLDPNMPFPHFKSIENLFEEGIEIPKDTGLFSLIPRIFKAIAAKAEDILLFESPILLDKDRFSWIR…
	BraA07g031230.3C	BraLOX11_BraA07g031230.3C	MFIASPVKTNLYGVGLVRSPAFPVLPRRLQHRVPLSRQVRAVISREEKAVDQEDEKSINRSVVYSSSPAFPWQRSKYTGTKTVMAVVKIRKKMREKLTERLGHQFELLMKAVGQGMLVQLVSEDIDPETGSGRRSLETPVLGLPKARNDPRNLEFTATFTVPTDFGKPGAILVTNLLSSEICLSEIIIRDGSDTILFPGNTWIHSRNENPEGRIIFRSQPCLPSQTPAGIKELREKDLRSVRGNGKGERKPHERIYDYDVYNDLGDPRKKDRVRPILGGPERPYPRRCRSGRTLVSRDPPCESRGKDKDEFYVPRDEEFEDIKRDTFTAGRLKALFHNLVPSIAAALSNLDIPFTCFSDIDKLYKCDIVLRPTEPKDTGLGGFFGSFVDGILNVGETLL…
	BraA08g029260.3C	BraLOX12_BraA08g029260.3C	MALVKEIMGHPLISGRPSLVFSASHFKKKTQTTQFSIKPFDRRPKTSKSGVVSAISEDLVKTLRFSTTTGDRKSEEEEKAAVKFKVRAVVTVRNKNKEDFKETLFKHLDAFGDKIGRNIVLELISTELDPKTNLPKKSNAAVLQDWSEKSKTKAERVHYTAEFTVDAAFGTPGAITIMNKHQKEFFLECITIEGFALGPVHFPCNSWVQSQNDHPEKRIFFTNQPFLPSETPEGLRKPRGKELKNLRGDGTGVRRLSDRIYDFDVYNDLGNPDKSSELARPKLGGKERPYPRRCRTGRQPTDTDNEAESRVEKPLPMYVPRDEQFEETKQDTFAAGRLKAVLHHLVPSLKASILADDFSDFGEIDDLYKEGLLLKLGFQDEIFNKFPLPKGIVNTLQES…
	BraA09g057750.3C	BraLOX13_BraA09g057750.3C	MALAKELMGYPLTSKRPLLVWSASHFKKRTQPTQLSIKPFDRRPRTSKSGVVAAISEDLVKTLRFNTTTGDRKSEEEEKAAVKFKVRAVVTVRNKNKEDFKETLVKHLDAFGDKIGRNIVLELVSTELDPKTNMPKKSNAAVLKDWSKKSKTKAERVHYTAEFTVDAAFGSPGAITVMNKHQKEFFLESITIEGFAVGPVHFPCNSWVQSQKDHPEKRIFFTNQPFLPSETPDGLKKLRERELKNLRGDGSGVRKLSDRIYDFDVYNDLGNPDKSSELSRPKLGGKEIPYPRRCRTGRHPTDTADKEAESRVEKPLPMYVPRDEQFEETKQKTFAAGRLKAVLHHLVPSLKASILAEDFADFGEIDGLYKEGLLLKLGFQDEIFNKFPLPKAIVNTLQE…
Raphanus sativus	Rsa10005080	RsLOX3	MFVASPVKTNFYGAGLVRSPAFPVLPRRQQHLVPLFRQVRAVISREEKSVDQEDGKNTNGSLVSSSPAFPWQRSKYTGTKTVIAVVKIRKKMREKLTERVEHQLELLMKAIGQGMLIQLVSEEIDPETGSGRRSSETPVLGLPKARNDPRYLEFKANFTVPTDFGKTGAILVTNLLSSEICLSEIIIHDGSDTILFPGNTWIHSRNDNPEGRIIFTSQTCLPSETPAGIKELREKDLTSVRGNGEGERKPHERVYDYDIYNDIGDPRKKERLRPVLGVPERPYPRRCRSGRPLLSDTPFESRGKDKDEFYVPRDEVFEDIKRDTFRAGRFKALFHNLVPAIAAALSNLDIPFTCFSDIDRLYKSDIVLRHTEHKDKSLGGFIDGILNVGETLLRYDTPA…
	Rsa10006028	RsLOX5	MIHTDIAEILCVKPKAKKRTKTMEEDVKKKKKTKKSMKIEGEVVVMKKNLLDFKDAVASFLDRVHELLGRRVSLHLISSLQPDPANEKRGRLGKAAHLEKWVTKIKTSVTAEETAFAVTFDWDESMGPPAAFVIKNHHHSQFYLKSLTLRNFPGVEGGPIHFVCNSWIYPSHRYRSDRVFFSNKAYLPDETPELIKELREEELKNLRGNETGSDLKEWDRVYDYAYYNDLGAPDKGPDSARPVLGGSTEFPYPRRGKTGRKRTRSDPRSESRLALLNLNIYVPRDERFSHVKFSDFLAYALKSVTQVLVPEIASVCDKTINEFDSFEDVFHLYDGSIKLANGHTISKLREVIPWEMFRELVRNDGERFLKFPLPDVLKESRSAWRTDEEFAREMLAGLN…
	Rsa10016038	RsLOX1	MIGDLVDLLTGGGRNAAKVKGTVVLMKKNVLDFNDFNASFLDRLHEFLGNKVTLRLISSDVTDPENGSNGKLGKAAHLEDWITTITSLTAGESAFKVTFDYDQDFGYPGAFLIRNSHFSEFYLKSLTLEDVPGHGRVHYICNSWLYPAKNYTKDRVFFSNKTYLPHETPQPLLKYREEELVSLRGTGEGELKEWDRVYDYAYYNDLGVPPKNPRPVLGGSQEYPYPRRGRTGRKPTKEDPETESRLPVTSSLDIYVPRDERFGHLKMSDFLAYALKAIAQIIQPALESVFDETPNEFDSFEDVLKIYEEGIDLPNQDLIDSIVKNIPLEMLKEIFRTDGQKFLKYPVPQVIKVDKTAWRTDEEFAREMLAGLNPVVIQLLKEFPPKSKLDSETYGDQNS…
	Rsa10028041	RsLOX2	MIHTHIAEILCVKPKTKKIKTLEEGVKDKKTKKTMKIEGEVVVMKKNLLDFKDTMASLLDRIHELLGRRVSLHLISSLQPHPANEKRGRLGKAAHLEKWVTKIKTSVTAEETAFGVTFDWDESMGPPAAFVIKNHHRSQFYLKSLTLRNFPGGEGGPIHFVCNSWIYPSHRYRSDRVFFSNKAYLPSETPELVKELREEELKNLRGDKKEGELKEWDRVYDYAYYNDLGAPDKGSDSARPVLGGSLEFPYPRRGKTGRKPTKSDPKSESRLALLNLNIYVPRDERFSHVKFSDFLAYALKSVTQVLVPEIASLCDKTINEFDSFEDVFHLYDGSIKLANGHTISKLRDIIPWEMFRELVRNDGERFLKFPLPDVLKQSRSAWRTDEEFAREMLAGLNPV…
	Rsa10029735	RsLOX6	MFCKESTSSGLQTLSIAKSLSSPFHKPSPRINVPIWTGRRDKMCRRQNLSGRCKVRASQSNSGKKGDIVKEKAKKIKVKGFIKAQEGTLLEGLRWSRGLDDIADITGRSLLVELIAAETDTRTLMEKDPVEDYAQRVWFDGDSAEEKYECVFDMPEDFGTVGAIRIQNQHHREIFITDMELELPSGNVTFSCHSWVAPKSVDPAKRIFFSSKCYLPSTTPEPLKKLRKEELETLRGQNREKVGEFAKHERIYDYDVYNDVGNPDKDDELARPVIGGPSHPYPRRCKTGRKRSKKDPSTENREGEFYVPRDEEFSPTKGTAFTGKAVLAALPSVFTQIESIMLDPKSPFPHFKAIEDLFDVGINLPKDTGLLPMIPKLIKVVAEAQDDLLQFDPPVLLNR…
	Rsa10030487	RsLOX4	MALAKEIMGSRLIFERSSSLASSPFQSRLSIKKKTQRTQFSINPFDLRPMKAAISGGVLAAISEDLVKTLRFNTLGRNQETEEEVEKEVQFKVRAVVTVRNKNKEDFKETLVKHLDAFTDKIGRNVVLELISTQVDPKTNEPKKSKPAVLKDWSKKSNSKAEKVHYTAEFTVDSAFGSPGAITVTNKHQKEFFLENITIEGFACGPVHFPCNSWVQSQNDHPSKRIFFTNQPYLPSETPSGLRTLREQELENLRGNGKGERKLSDRIYDFDVYNDIGNPDVSRELARPVLGGREFPYPRRCRTGRPSTDTDLMAERRVEKPLPMYVPRDEQFEESKKDTFAACRLKAVLHNLVPSLKASILAEDFASFAEFDSLYKEGLLLKLGIQDDMFKKFPLPKIV…
	Rsa10033815	RsLOX7	MFCKEASSSLQTLNIAKSVSSQFTKPLALINPLPAGHRYKVCPRPNLRGRCTVTASKLSDLKDKILKEKVKKIKVTGIITTKEIIGGLVRTFLQRSLLVELISAETDPRTLMEKDPVEDYAGNVLFDGVGEDQFKCEFDMPEDFGEVGAIRVVNHERQEIFLKEMKLELPDGPVTFTINSWVAPKSEDPTKRTFFSNKSYLPLKTPEPLKKLRKEELETLQGKNREKGAGEFEKFERVYDYDVYNDVGDPDKDPELARPVIGGLTHPYPRRCKTGRRPCRKDPSSETRKGEFYVPRDEEFTTIKGATFTGKAVLAALPAVFPQIEAALVDPHMPFPHFKSIEDLFEEGMKLPKDAGLFPMIPRLVKAAAEVDDVLQFEAPILLDKDRFSWIRDDEFARQ…
	Rsa10033816	RsLOX8	MFCKEASSSLQTLNIAKSLGSEFTKPSTLINPLSAGHRFKVCPRPNLRGRCAITSSKLSDLTDIIVKDRFKKIEVTGTITTKETIGLSASLIGSLLVELISAETDPRTLMEKDPVTDNARSVLFDGLGEDQYKCRFFMPEDFGEVGAIRVLNLELIEIFLKEIKLELPDGPVTFTCNSWVAPMTKDPTKRTFFSNKSYLPLKTPEPLKKLRKEELETLQGKNRERAGEFEKFERVYDYDVYNDLGNPDKDPELARPIMGGLSHPYPRRCKTGRKPCRKDPSSETRKGEFYVPRDEEFTTVKGIQFTGSAVLAALPAVLPQIEAALVDPNMPFPHFKSIEDLFEEGIELPKDAGLFPVIPRLVKAAAEADDILQFESPSLLDKDRFSWIRDDEFARQTLA…
	Rsa10033817	RsLOX9	MFCKEASSSLQTLNIAKSLGSEFTKPSALINPHSAGHRFKVCPRPNHRGRCTVTASKFSDLTDKIVKDRFKKIEVTGIITTKETIGLSASLIGSLLVELISAETDPRTLMEKDPVKDNARSVLFDGPGEDQYKCRFYMPEDFGEVGAIRVLNLELIEIFLKEIKLELPDGPVTFTCNSWVAPMTKDPTKRTFFSNKSYLPHQTPEALKQLRKEELETLQGKNRKRAGEFEKFERVYDYDVYNDVGDPDKDPELARPVMGGLSHPYPRRGKTGRKPCRKDPSCESRKGDFYVPRDEEFSTVKGIQFTGTTVLAALPAVLPQIEAALVDPNMPFPHFKSIEDLFEEGIKLPKDGGLFPMIPRLFKAVAEANDILQFESPSLLDKDRFSWIRDDEFARQTLA…
	Rsa10033838	RsLOX10	MFIASPVKTNLYGVSLVRSPAFPVLPRPLRHRVPLSRQVRAVISREEKAVDQEDEKSTNRSVVYSSSPAFPWQRSKYTGTKTVMAVVKIRKKMREKLTERLEHQFELLLKAVGQGMLIQLISEEIDPETGSGRRSLETPVLGLPKTRNDPRNLEFTATFTVPTDFGKPGAILVTNLLSSEICLSEIIIRDGSDTILFPGNTWIHSKNDNPEGRIIFRSQPCLPSHTPAGIKELREKDLRSVRGNGKGERKPHERIYDYDVYNDLGDPRKKDRVRPILGGPERPYPRRCRTGRPLVSRDPPCESRGKDKEEFYVPRDEEFEDIKRDTFTAGRLKALFHNLVPSIAAALSNLDIPFTCFSDIDKLYKCDIVLRPTEPKDTGLVGFIGGFVDGILNVGETLL…
	Rsa10040919	RsLOX11	MALGKEIMGHPLISERPSLIFSASHFKKKTHTTQFSIKPFDRRPRTSKSGVVSAISEDLVKTLRFSTTTGDRKREEEEKAAVKFKVRAVVTVRNKNKEDFKETLVKHLDAFGDKIGRNIVLELISTELDPKTNLPKKSNAAVLKDWSKKSKTKAERVHYTAEFTVDAAFGTPGAITIMNKHQKEFFLECITIEGFALGPVHFPCNSWVQSQNDHPEKRIFFTNQLTSLRGDGTGVRKLSDRIYDFDVYNDLGNPDKSSELARPKLGGKERPYPRRCRTGRQPTDTDKEAESRVEKPLPMYVPRDEQFEETKQDTFAAGRLKAVLHHLVPSLKASILAEDFSDFGEIDDLYKEGLLLKLGFQDEIFNKFPLPKGIVNTLQESSKGLLKYDTPKILSKDKN…
Glycine max	P08170	GmLOX1_P08170.2	MFSAGHKIKGTVVLMPKNELEVNPDGSAVDNLNAFLGRSVSLQLISATKADAHGKGKVGKDTFLEGINTSLPTLGAGESAFNIHFEWDGSMGIPGAFYIKNYMQVEFFLKSLTLEAISNQGTIRFVCNSWVYNTKLYKSVRIFFANHTYVPSETPAPLVSYREEELKSLRGNGTGERKEYDRIYDYDVYNDLGNPDKSEKLARPVLGGSSTFPYPRRGRTGRGPTVTDPNTEKQGEVFYVPRDENLGHLKSKDALEIGTKSLSQIVQPAFESAFDLKSTPIEFHSFQDVHDLYEGGIKLPRDVISTIIPLPVIKELYRTDGQHILKFPQPHVVQVSQSAWMTDEEFAREMIAGVNPCVIRGLEEFPPKSNLDPAIYGDQSSKITADSLDLDGYTMDEAL…
	P09435	GmLOX2_P09435.3	MSRAVGIDLGTTYSCVAHFSNDRVEIIANDQGNRTTPSYVAFTDTERLIGDAAKNQAAINPHNTVFDAKRLIGRKFDDPEVTTDAKHFPFKVISRDGKPVVQVEYKGETKTFTPEEISSMVLSKMKETAENYLGTTVNDAVVTVPAYFNDSQRQATKDAGTIAGMNVLRIINEPTAAAIAYGLDKKGRAEHNVLIFDLGGGTFDVSLLSIDEGVFEVKATAGDTHLGGEDFDNRLVNHLATEFKRKTKKDISNNQRSLRRLRTAAERAKRALSSSSQTSIEIDSLFEGMDFYTSLTRARFEELCADLFRSTLEPVEKVLKDSKLDKSQIDEIVLVGGSTRIPKIQKLVSDFFNGKEPNRSINPDEAVAYGAAVQAAILTGDQSTKTQDLLLLDVAPLSL…
	P09186	GmLOX3_P09186.1	MLGGLLHRGHKIKGTVVLMRKNVLHVNSVTSVGGIIGQGLDLVGSTLDTLTAFLGRPVSLQLISATKADANGKGKLGKATFLEGIITSLPTLGAGQSAFKINFEWDDGSGILGAFYIKNFMQTEFFLVSLTLEDIPNHGSIHFVCNSWIYNAKLFKSDRIFFANQTYLPSETPAPLVKYREEELHNLRGDGTGERKEWERVYDYDVYNDLGDPDKGENHARPVLGGNDTFPYPRRGRTGRKPTRKDPNSESRSNDVYLPRDEAFGHLKSSDFLTYGLKSVSQNVLPLLQSAFDLNFTPREFDSFDEVHGLYSGGIKLPTDIISKISPLPVLKEIFRTDGEQALKFPPPKVIQVSKSAWMTDEEFAREMLAGVNPNLIRCLKEFPPRSKLDSQVYGDHTS…
	P38417	GmLOX4_P38417.1	MFPFGQKGQKIKGTMVVMQKNVLDINSITSVGGIVDQGLGFIGSAVDALTFAATKISIQLISATKADGGKGKIGKSTNLRGKITLPTLGAGEQAYDVNFEWDSDFGIPGAFYIKNFMQNEFYLKSLILEDIPNHGTIHFVCNSWVYNSKNYKTDRIFFANNTYLPSETPAPLLKYREEELKNVRGDGTGERKEWDRIYDYDVYNDLGNPDSGDKYARPVLGGSALPYPRRERTGRGKTRKDPNSEKPSDFVYLPRDEAFGHLKSSDFLAYGIKSVSQDVLPVLTDAFDGNILSLEFDNFAEVHKLYEGGVTLPTNFLSKIAPIPVIKEIFRTDGEQFLKYPPPKVMQVDKSAWMTDEEFARETIAGLNPNVIKIIEEFPLSSKLDTQAYGDHTCIIAKE…
	AAA96817	GmLOX6_AAA96817.1	MTGGMFGRKGQKIKGTVVLMPKNVLDFNAITSVGKGSAKDTATDFLGKGLDALGHAVDALTAFAGHSISLQLISATQTDGSGKGKVGNEAYLEKHLPTLPTLGARQEAFDINFEWDASFGIPGAFYIKNFMTDEFFLVSVKLEDIPNHGTINFVCNSWVYNFKSYKKNRIFFVNDTYLPSATPGPLVKYRQEELEVLRGDGTGKRRDFDRIYDYDIYNDLGNPDGGDPRPIIGGSSNYPYPRRVRTGREKTRKDPNSEKPGEIYVPRDENFGHLKSSDFLTYGIKSLSQNVIPLFKSIILNLRVTSSEFDSFDEVRGLFEGGIKLPTNILSQISPLPVLKEIFRTDGENTLQFPPPHVIRVSKSGWMTDDEFAREMIAGVNPNVIRRLQEFPPKSTLDP…
	P24095	GmLOX7_P24095.1	MFGIFDKGQKIKGTVVLMPKNVLDFNAITSIGKGGVIDTATGILGQGVSLVGGVIDTATSFLGRNISMQLISATQTDGSGNGKVGKEVYLEKHLPTLPTLGARQDAFSIFFEWDASFGIPGAFYIKNFMTDEFFLVSVKLEDIPNHGTIEFVCNSWVYNFRSYKKNRIFFVNDTYLPSATPAPLLKYRKEELEVLRGDGTGKRKDFDRIYDYDVYNDLGNPDGGDPRPILGGSSIYPYPRRVRTGRERTRTDPNSEKPGEVYVPRDENFGHLKSSDFLTYGIKSLSHDVIPLFKSAIFQLRVTSSEFESFEDVRSLYEGGIKLPTDILSQISPLPALKEIFRTDGENVLQFPPPHVAKVSKSGWMTDEEFAREVIAGVNPNVIRRLQEFPPKSTLDPTL…
Hordeum vulgare	P93184	HvLOX1_P93184.1	MLTATKPLVGGACAAPSSSARRRTFVVPEARRKPGNGRRTSVSKVGSTSTSTTTTTTTTLSADSNGAAVGTVTRPDVHVQDRTHATEMKATVTVHMSKAAGVRDFLYDLILKTWLHVDLVSSELDPQTGQEREPISGAVKHSGRVDDEWDMYEATFKVPASFGPIGAVQVTNYHHSEMLLGDIEVFPTGQEESAVTFHCKSWIDPSHCTPDKRVFFPAHSYLPSQTPKGVEGLRKRELEILRGTGCGERKEHDRIYDYDVYNDLGNPDDDNNPTTRPVLGGKEHPYPRRCRTGRPRSKKDPFSEERSHKEHIYVPRDEAFTERKMGAFDTKKFMSQLHALTTGLKTAKHKSQSFPSLSAIDQLYDDNFRNQPVQPEGGKLRFVIDLLETELLHLFKLEG…
	Q8GSM3	HvLOX2_Q8GSM3.1	MQTATKPLVGARAVPLSRRASFLVAEARRKPSTNARRTRVGSTSTTTTTTTILTDVNGPALTTVAKPGHQYDLKQTVEMKATVSVHMKSFWWSDEKKERARDWAYDLILGSWLTLELVSSELDPKTGQEHDVISGKLKHSRETEKDYDLYEAIFTCRHRLAPSGAVRLVNYHHTEMLLGEVKIFPAGEDPTKSSAVTLFHCQSWIDPSHCSPDKRTFFPVEKSYIPSQTPKGVEKLRKSELEALRGNGCGERKKHDRIYDYDVYNDLGKPESKRPVLGGKEHPYPRRCRTGRPRSKTDPSSEEESHKKGEMYVPRDETFTERKEQAFLTKQLLSQLHGLCTGLKVNKDILPSFPTLASIDALYDDDFRNQPVQPEGGKVRLILDLLAKELVHLVKLEGA…
	Q8GSM2	HvLOX3_Q8GSM2.1	MIHLKQPLVLSAQSSNVASPLFVAGGQQRRASGAGRTCSGRRLSARRISCASTEEAVGVSTSVTTKERALTVTAIVTAQVPTSVYVARGLDDIQDLFGKTLLLELVSSELDPKTGRERERVKGFAHMTLKEGTYEAKMSVPASFGPVGAVLVENEHHREMFIKDIKLITGGDESTAITFDVASWVHSKFDDPEPRAFFTVKSYLPSQTPPGIEALRKKELETLRGDGHSERKFHERVYDYDTYNDLGDPDKNIDHKRPVLGTKEHPYPRRCRTGRPKTLYDPETETRSSPVYVPRDEQFSDVKGRTFSATTLRSGLHAILPAVAPLLNNSHGFSHFPAIDALYSDGIPLPVDGHGGNSFNVINDVIPRVVQMIEDTTEHVLRFEVPEMLERDRFSWFRD…
	CAI84707	HvLOX4_CAI84707.1	MPPMELLGRSFLQAAGSASTAAHRGGRERGLCFASLGGRPSRRTVRSKAPVGALAERVVLTSAPAERVARPEAHPQSVAARAVVTVRRKRKVEVKEQVAEQMDAYSDRVGRSVLLELISTETDPRKGDPKKSNKSGLVGWFEKRDVKAELVVYTAEFTVDAAFGEPGAVTVLNRHQREFFIESILVEGFPSGPAHFTCNSWVQPSRIDPAPRVFFTNKPYLPSQTPPGLRDVRRRELKELRGSGTGVRKTTDRAYDYDVYNDLGNPDKGAGFERPVLGGDKLPYPRRMRTARPSTVTDEGAESRVEYPEPIYVSRDEEFEEGKNEMLSEGAIKALLHNFMPLLVSSVSPDSRDFAGFHDVDNLFKEGLRLKQALHDQLFQKIPFVRKIQENSEGLLRYD…
	P29114	HvLOXA_P29114.2	MLLGGLIDTLTGANKSARLKGTVVLMRKNVLDLNDFGATIIDGIGEFLGKGVTCQLISSTAVDQDNGGRGKVGAEAELEQWVTSLPSLTTGESKFGLTFDWEVEKLGVPGAIVVNNYHSSEFLLKTITLHDVPGRSGNLTFVANSWIYPAANYRYSRVFFANDTYLPSQMPAALKPYRDDELRNLRGDDQQGPYQEHDRIYRYDVYNDLGEGRPILGGNSDHPYPRRGRTERKPNASDPSLESRLSLLEQIYVPRDEKFGHLKTSDFLGYSIKAITQGILPAVRTYVDTTPGEFDSFQDIINLYEGGIKLPKVAALEELRKQFPLQLIKDLLPVGGDSLLKLPVPHIIQENKQAWRTDEEFAREVLAGVNPVMITRLTEFPPKSSLDPSKFGDHTSTIT…
	AAB60715	HvLOXB_AAB60715.1	MLLHGLVDRLTGKNKEAWKEGKIRGTAVLVKSDVLDLGDFHASLLDGVHKILGKDDGVSFRLVSATAPDPQNGSRGKVGKPAHLEEMVVTMKSTAAGESVFKVTFEWDDSQGVPGAVIVRNTYRSEYLLKTLTLHGVPGKGTVVFVANSWIYPNVDRLFFANDTYLPSKMPALLVQYRQDELNNLRGDDTTGEYKEADRVYRYDYYNDLGEPDNDNPRPVLGGTQELPYPRRCRTGRPPTETDPRSESRIPKYKIKEALNIYVPRDERFGHLKLSDFLGYSLKAITEAILPITRTYVDSTPKEFDSFQDIYNLYDGLLKVPDNQHLKELKNKSLQFIKKSLAVAGDDSKLALPHVIKSDQYAWRSDEEFAREMLAAVDPVCIRRLTKFPVKKYLDPSVY…
	AAB70865	HvLOXC_AAB70865.1	MLGVGGIVSDLTGGIRGAHLKGSVVLMRKNALDFNDFGAHVMDGVTELLGRGVTCQLISSTNVDHNNGGRGKVGAEANLEQWLLPTNLPFITTGENKFAVTFDWSVDKLGVPGAIIVKNNHASEFFLKTITLDNVPGRGTIVFVANSWVYPQAKYRYNRVFFANDTYLPHQMPAALKPYRDDELRNLRGDDQQGPYLDHDRVYRYDVYNDLGDSRDVLGGSKDLPYPRRCRTGRKPSDSKPDHESRLLLLVQNVYVLRDELFGHLKQSDLLGYTLKGWLDGIILAIRTYVDLSPGEFDSFADILKLYEGGIKLPNIPALEEVRKRFPLQLVKDLIPKGGDFLLKLPKPEIIKVDQKAWMTDEEFAREMLAGVNPMMIKRLTEFPPKSTLDPSKYGDHTS…
Lens culinaris	P38414	LcLOX1_P38414.1	MASLLFGRGQKLKGTVILMQKNVLDINALTAAQSPSGIIGGAFGVVGSIAGSIIDTATAFLGRSVRLRLISATVADASGKGKVSKEAFLEGLLTSIPTLGDKQSAFSVHFEWDSNMGTPGAFYIENFMQGGEFFLVSLTLDDVPNVGSIKFACNSWIYNDKKYQSDRIFFANKTYLPSATPAPLVSYRQEELKTLRGDGTGERQEWDRIYDYDVYNDLGAPDQKATLGRPVLGGSSTLPYPRRGRTGRKKTVKEPQSESRSDTVYLPRDEAFGHVKSSDFLVYILKSASQNIVPQLRSVVTLQLNNPEFNTFEDVRSLYDGGIKLPTDVLSKISPIPLFSELFRSDGEAALKFPPPKVIQVDHSAWMTDEEFAREMIAGVNPHIIKEVLSFPIKSKLDS…
Lycopersicon esculentum	P38415	LeLOX1_P38415.1	MLGQLVGGLIGGHHDSKKVKGTVVMMKKNALDFTDLAGSLTDKIFEALGQKVSFQLISSVQSDPANGLQGKHSNPAYLENFLLTLTPLAAGETAFGVTFDWNEEFGVPGAFVIKNMHINEFFLKSLTLEDVPNHGKVHFVCNSWVYPSFRYKSDRIFFANQPYLPSETPELLRKYRENELVTLRGDGTGKREAWDRIYDYDVYNDLGNPDQGKENVRTTLGGSADYPYPRRGRTGRPPTRTDPKSESRIPLILSLDIYVPRDERFGHLKMSDFLTYALKSIVQFILPELHALFDGTPNEFDSFEDVLRLYEGGIKLPQGPLFKALTDAIPLEMIRELLRTDGEGILRFPTPLVIKDSKTAWRTDEEFAREMLAGVNPVIISRLEEFPPKSKLDPELYGN…
	P38416	LeLOX2_P38416.1	MSLGGIVDAILGKDDRPKVKGRVILMKKNVLDFINIGASVVDGISDLLGQKVSIQLISGSVNYDGLEGKLSNPAYLESWLTDITPITAGESTFSVTFDWDRDEFGVPGAFIIKNLHLNEFFLKSLTLEDVPNYGKIHFVCNSWVYPAFRYKSDRIFFANQAYLPSETPQPLRKYRENELVALRGDGTGKLEEWDRVYDYACYNDLGEPDKGEEYARPILGGSSEYPYPRRGRTGREPTKADPNCESRNPLPMSLDIYVPRDERFGHVKKSDFLTSSLKSSLQTLLPAFKALCDNTPNEFNSFADVLNLYEGGIKLPEGPWLKAITDNISSEILKDILQTDGQGLLKYPTPQVIQGDKTAWRTDEEFGREMLAGSNPVLISRLQEFPPKSKLDPTIYGNQ…
	AAG21691	LeLOX3_AAG21691.1	MILNKIVDSITGKDDGEKVKGTVVLMKKNVLDFTDVTASIVDGALEFLGRRVSFQLISNSVHDANGLEGKLSNPAYLENWITNITPVVAGESTFSVTFDWDDDEFGVPGAFIIKNLHFSEFFLKSLTLEHVPNHGKVHFVCNSWVYPASKYKSDRIFFANQAYLPSETPELLRKYRENELVALRGDGTGKLEEWDRVYDYAYYNDLGDPDKGQEYARPVLGGSSQYPYPRRGRTGRKPTKTDPNTESRIPLLMSLDIYVPRDERFGHVKMSDFLTFALKSISQLLLPEFKALFDSTPNEFDSFADVLKIYEGGIKLPQGPLFKAIVDAIPLEILKQLLSTDGEGLLKYPTPQVIQEDKSAWRTDEEFGREMLAGINPVIISRLQEFPPKSKLDPKIYGN…
	Q96573	LeLOX4_Q96573	MLKPQFQQSTKTLIPSWNTNTLFLASFPINILNKNFILKKKNNFRVHHNYNGANTIKAVLNSTQKSIGVKAVVTVQKQVNLNLLRGLDGIGDLLGKSLILWIVAAELDHKTGLEKPSIRSYAHRGLDVDGDTYYEADFEIPEDFGEVGAILVENEHHKEMYVKNIVIDGFVHAKVEITCNSWVHSKFANPDKRIFFTNKSYLPSQTPSGVIRLREGRTRTLRGDGVGERKVFERIYDYDVYNDLGEVVSNNDDAKRPILGGKKLPYPRRCRTGRQRSKKDPLYETRSTFVYVPRDEAFSAVKSLTFSGNTVYSALHAVVPALESVVSDPDLGFPHFPAIDSLFNVGVDLSGLSDKKSSLFNIVPRLIKSISETGKDVLLFESPQLVQRDKFSWFRDVEF…
	Q96574	LeLOX5_Q96574	MALAKEIMGISLLEKSSSMALLNPNNYHKENHLWFNQQFQGRRNLSRRKAYRQSTMAAISENLVKVVPEKAVKFKVRAVVTVRNKNKEDLKETIVKHLDAFTDKIGRNVALELISTDIDPDTKGPKKSNQAVLKDWSKKSNLKTERVNYTAEFIVDSNFGNPGAITVTNKHQQEFFLESITIEGFACGPVHFPCNSWVQPKKDHPGKRIFFSNQPYLPDETPAGLKSLRERELRELRGDGKGVRKLSDRIYDYDIYNDLGNPDRGIDFARPKLGGEGNVAYPRRCRSGRVPTDTDISAESRVEKPNPTYVPRDEQFEESKMNTFSTSRLKATLHNLIPSLMASISSNNHDFKGFSDIDSLYSKGLLVKLGLQDEVLKKLPLPKVVSTIKEGDLLKYDTP…
Nicotiana attenuata	AAP83136	NaLOX1_AAP83136.1	MFPIKNIVDGLIGHNDSKKVKGIVVMMKKNALDFTDIAGAVVDGVLEFVGQKVSLQLISSAHGDPANDLQGKHSNPAYLENWLTTITPLTAGESAYGVTFDWDEEFGLPGAFIIKNLHFTEFFLKSVTLEDVPNHGTVHFVCNSWVYPANKYKSDRIFFANKTYLPSETPAPLLKYRENELLTLRGDGTGKLEAWDRVYDYALYNDLGDPDQGAQHVRPILGGSSDYPYPRRGRTGRAPTRTDPESESRIPLLLSLDIYVPRDERFGHLKLSDFLTYALKSMVQFILPELHALFDSTPNEFDSFEDVLRLYEGGIKLPQGPLFKALISSIPLEMVKELLRTDGEGIMKFPTPLVIKEDKTAWRTDEEFGREMLAGVNPVIIRNLQEFPPKSKLDPQVYG…
	AAP83137	NaLOX2_AAP83137.1	KPQLHQTSESKKTLIPWSATKSFTSGEILASFPINILSKNIRQNPKKNFRVHYYAANSTKAVLSSTEKSTSVKAVVTVQKTVGGTNLAWTRGLDDIGDLLGKTLLLWIVAAEFDPKTGIKKPSIKTFAHRGRDVDDDTHYEADFVIPEDFGEVGAVLVENEHHKEMYVKNIVIDGFPHGKVHITCNSWVHSKFDNPEKRIFFTNKSYLPSQTPSAIKRLRERELVIMRGDGYGERKQFERIYDYDVYNDIGDPDANDDAKRPVLGGQEFPYPRRCRTGRPRSKTDPLSESRSNFVYVPRDEAFSEVKSLTFSGNTLYSVLHAVVPALESVAVDDPNAGFPHFPAIDSLFNVGVRLPPLNDKSSLLNIIPRLIKAISDTQKDVLLFETPELLQRDKFSWF…
	AAP83138	NaLOX3_AAP83138.1	MALAKEIMGISLVEKSSVISSSKVFLNPNFYQKENQLCVNRQFQGRRNLRTRRVLRQSPMAAISENLIKVVPEKAVKFKVRAVVTVRNKNKEDLKETIVKHLDAFTDKFGRNVSLELISTDIDPNTKGPKKSNQAVLKDWSKKSNLKTERVNYTAEFVVDSNFGTPGAITVTNKHQQEFFLESITIEGFACGPVHFPCNSWVQSKKDHPGKRIFFSNQPYLPNETPAGLKSLRERELRDLRGDGTGVRKLSDRVYDYDIYNDLGNPDKGIDFARPKLGGSNNVPYPRRCRTGRAPTDTDMSAESRVEKPKPLYVPRDEQFEESKMNAFRTGRLKAVLHNLIPSLMASISTNNHDFKGFSDIDSLYSKGLLLKLGLQDEMLKKLPLPKVVSSIQEGDLLK…
Nicotiana tabacum	CAA58859	NtLOX1_CAA58859.1	MFLEKIVDAITGKDDGKKVKGTVVLMKKNVLDFTDINASVLDGVLEFLGRRVSLELISSVNADPANGLQGKRSKAAYLENWLTNSTPIAAGESAFRVTFDWDDEEFGVPGAFIIKNLHFSEFFLKSLTLEDVPNHGKVHFVCNSWVYPANKYKSDRIFFANQAYLPSETPDTLRKYRENELVTLRGDGTGKLEEWDRVYDYAYYNDLGDPDKGQDLSRPVLGGSSEYPYPRRGRTGRKPTKTDPNSESRIPLLMSLDIYVPRDERFGHIKLSDFLTFALKSIVQLLLPEFKALFDSTHNEFDSFEDVLKLYEGGIKLPQGPLLKAITDSIPLEILKELLRSDGEGLFKYPTPQVIQEDKTAWRTDEEFGREMLAGVNPVIISRLQEFPPKSKLDPKIYG…
Oryza sativa	Q76I22	OsLOX1_Q76I22.2	MLGGLKDKLTGKNGNKIKGLAVLMSRKLLDPRDFTASLLDNVHEVFGNSITCQLVSATVADQNNEGRGIVGSEANLEQGLTDLPSVSQGESKLTVRFNWEMDKHGVPGAIIIKNHHSTKFFLKTITLHDVPGCDTIVFVANSWIYPVGKYHYNRIFFANNSYLPSQMPEALRPYREDELRYLRGEDRQGPYQEHDRIYRYDVYNDLGEPDRDNPRPVLGGSQKHPYPRRGRTGRIPTKKDPNSESRLSLLEQIYVPSDERFAHLKMSDFAGYSIKAIVQGILPAIRTYVDLTPGEFDSFEDILKLYRGGLKLPSIPALEELRKSFPVQLIKDLLPVGGSYLLKFPKPDIIKENEVAWRTDEEFAREILAGLNPMVIRRLTEFPPKSTLDPSKYGDQTST…
	P29250	OsLOX2_P29250.2	MLGGIIGGLTGNKNARLKGSLVLMRKNALDINDFGATVIDGISEFLGRGVTCQLVSSSLVDPNNGNRGRVGTEASLEQWLTSLPSLTTGESKFGVTFEWEVEKMGIPGAIIVKNNHAAEFFLKTITLDNVPGHGAVVFVANSWIYPASKYRYNRVFFSNDTSLPSKMPAALKPYRDDELRNLRGDDQQGPYQEHDRVYRYDVYNDLGEPDSGNPRPVLGGSPDRPYPRRGRTGRKPTKTDPTAESRLSLLENIYVPRDERFGHLKMADFLGYSIKALVDGIVPAIRTYVDLTPGEFDSFKDILKLYEGGLKLPSIPALEELRKRFPLQLVKDLIPAGGDYLLKLPMPHVIREDKKAWMTDDEFAREILAGVNPMVIARLTEFPPRSRLDPARYGDQTST…
	Q7G794	OsLOX3_Q7G794.1	MLGGIIDTITGSSKQSRLKGTVVLMRKNVLDLNDFGATVIDGLGEFLGKGVTCQLISSTAVDPNNGNRGKVGAEASLEQWLTSSLPSLTTGESRFGVTFDWDVDKLGVPGAIIVKNHHSNEFFLKTITLDDVPGRAGAVVFLANSWVYPADKYRYDRVFFANDAYLPSQMPAALKPYRDDELRNLRGDDQQGPYEEHDRVYRYDVYNDLGSPDSGNPRPILGGSPDTPYPRRGRTGRKPTTTDPDSESRLSLVEQIYVPRDERFGHLKMADFLGYSIKAIAEGIVPAIRTYVDTTPGEFDSFQDILDLYEGGLKLPDVPALEELRKRFPLQLVKDLLPAAGDYILKLPMPQIIKQDKEAWRTDEEFAREVLAGVNPMMITRLTEFPPKSSLDPSKFGDH…
	Q53RB0	OsLOX3b_Q53RB0.1	MQVQGFFDRLTGRNKEAWKEGRIRGTAVLVKKDVLGLGDFHASLLDGVHNILGHKEGVAFRLVSATARDPSNGGRGKLGKPAHLEELVVTMKSTAAGESVFRVAFEWDESQGIPGAVVVTNSNRSEFFLKTLTLDGVPGKGTVVFVANSWIYPADNYQYERVFFANDTYLPSKMPAPLIPYRQEELNILRGDGKIGPYKEHDRIYRYDYYNDLGQPDKGSKLVRPVLGGSQELPYPRRGRTGRAPTKTDPNTESRLPLLDLNIYVPRDERFGHLKMSDFLGYSLKAIVEGVLPIIRTYVDTTPKEFDSFQDIMELYEGGLKVANASALAEIKKRVPFELIKSLLPVAGDQVLKLPLPHVIKEDKFAWRTDEEFAREMLAGVNPVMIKRLTNFPAKSTLD…
	Q7XV13	OsLOX5_Q7XV13.2	MRGGAGMCFASMEAAGSRGMGKGASRRRTARSTAPVGALVERVVVAPAPVEQQRGAGRPEAHPQSVAARAVVTVRRRRKEDAKDRFAEQLDALADRVGRSVLLELVSTETDPRKGTPKKSKPSALVGWFDKKDVKAERVVYTAEFAVDAGFGEPGAVTVLNRHQREFYIESIVVEGFPTGPAHFTCNSWVQPTRVSRDRRVFFSNRPYLPSETPPGLRELRLRELADLRGDGTGERRITDRVYDYDVYNDLGNPDKGVASARPVLGGEQMPYPRRMRTGRPSTATDASAESRVEYPEPIYVSRDEEFEEGKNEMLSEGAIKALLHNFMPLLVSSVSPDIRDFAGFHDVDNLFKEGLRLKQALHDQLFQKIPFVRKIQENSEGLLRYDTPDIIKKDKFAW…
	Q8H016	OsLOX6_Q8H016.2	MELTGLTRAAAAATVTPPAPRRGWGELRFAPLLPGERHGRRKVVVAAISEEVPRLAASPSSGIKGGGAGERRPAPEKVALRAALTVRRKQKEDIKEAVAGHLDALWDMVGRNVVLELISTKIHPRTKKPMQSGRVSIKDWCQKRGAKGDHVVYTAEFTVDADFGEPGAIAVANRHNREFFLESIVVEGGGLPCGPVHFACNSWVQSTRELPTKRVFFSNKPYLPSETPPGLRELREKELKDLRGDGTGVRKLSDRIYDYATYNDLGNPDKGKEFIRPILGGEKIPYPRRCRTGRPPTDTNMLAESRVEKPHPIYVPRDEAFEELKQGAFSSGRLRAVLHTLIPSLIASISAETHNFQGFHHIDNLYKEGLRLKLGLQEHLFQKIPLVQKIQESSEGMLR…
	P38419	OsLOX7_P38419.2	MLRPQLNPSSHTTTTSSSSSTQLFASSSCIASLRRPSSSSSSVVAAARRTRGQGSSRVVVVCASSSATASRGDSSSDMAAAAAVRVKAVATIKVTVGELINRSIDIRDLIGRSLSLELVSSELDAKTGKEKATVRSYAHNVDDDDHSVVTYEADFDVPSGFGPIGAIIVTNELRQEMFLEDINLTASDGAGNSTVLPIRCNSWVQPKSVGDEGTPSKRIFFANKTYLPGQTPAGLRSYRKNDLQQKRGDGTGEREADDRVYDYDVYNDLGNPDSNGDLARPVLGGNKQFPYPRRCRTGRPPSKKDPKSETRKGNVYVPRDEEFSPEKEDYFLRKTVGSVLQAAVPAAQSLLLDKLKWNLPFPSFFVIDKLFEDGVELPGVDKLNFLESVVPRLLEHLRD…
	Q84YK8	OsLOX8_Q84YK8.1	MLRPQLNPSSSHHHTTTTSSSSSTQLYFASSSCIASLRRPSPPSLIAGAGCRTTRRRQQGRQRVVVRCASSSAASSASEAARRGTGSSDMAPAAVVKVKAVATIKVTVEGLLNSLRPSKAIDNIRDLIGRSLFLELVSSELEAKTGKKKATVHSYAHKVDDDDHGVVTYEADFDVPTGFGPIGAVVVTNELGQEMFLEDLNLTAGDGAGNSTVLPIRCNSWVQPKSSIDEGTPGKRIFFAKAYLPGQTPAGLRSYREEDLKQKRGNGAGQREADDRVYDYDVYNDLGNPDSNGDLARPVLGGSKQFPYPRRCRTGRPPSKKDPKSETRKGNVYVPRDEEFSEVKNAQFLLKTLQSVLHAAVPAAQSALIDNLSLNLPFPSFFVIDKLFEDGVELPGVEK…
	Q9FSE5	OsLOXRCI1_Q9FSE5	MLTATQTLAPAVLSRSHGAPSSFSSQPRRTAAAASRVSCTRVGALSEVVNGELVVGDQEQTTDDLLTRHKNVVADYTLSATVTVSLKQDDSTPQKVADMVNRDWLFLDFFSSHIEGMHTEPQLARYSHMDGKGSFIYEASFSIPSSLDAVGAVQVVNRYSSEVYISDIDVHLCGGRHQWTDITFHCNSWIDYNPNDQRFFFPLKSYLPSQTPRGVKNLRKEELRAIRGDGRGERKEWERIYDYDVYNDLGDPDNDPATRRPVLGGRGRPYPRRCRTGRRRCRTDPSSESPPAKDGAGIYVPRDEAFTERKAGAFATKKALSALSAFTTAQRVSGDRRRGFPSLAAIDALYEDGYKNRPSSSQQEADNLEGYFREVLQKQVKLLLKGEKEEFKEELRKVF…
Pisum sativum	AAB71759	PsLOX1_AAB71759.1	MATKVFGIFDKGQKIKGTVVLMPKNVLDFNAITSIGKGDVFDAAGNLVGGLTSIVGGAIDTATAFLGRNVSMQLISATKTDASGKGLVGKETFLSNHLPQLPTLGARQDAFSIFFEYDANFGIPGAFYIRNYTSAEFFLVSVTLEDIPNRGSVQFVCNSWIYNFKSYQKNRIFFTNDTYLPNQTPAALKAFREEELQNLRGDGTGERKEYDRIYDYDVYNDLGNPDSGDKLARPVLGGSSTFPYPRRVRSGRKPTRKDPKSEKPGAIYVPRDENFGHLKSSDFLMFGIKSLSHDVLPLFQSVIFDLNFTPNEFDSFDEVRGLYEGGIKLPTDIISKISPLPALKEIFRTDGEQVLKFPPPHVIKVSKSAWMTDEEFGREILAGVNPCVIRLLQEFPPKS…
	P14856	PsLOX2_P14856.1	MFPNVTGLLNKGHKIRGTVVLMRKNVLDFNTIVSIGGGNVHGVIDSGINIIGSTLDGLTAFLGRSVSLQLISATKSDANGKGKVGKDTFLEGVLASLPTLGAGESAFNIHFEWDHEMGIPGAFYIKNYMQVEFFLKSLTLEDVPNHGTIRFVCNSWVYNSKLYKSPRIFFANKSYLPSETPSPLVKYREEELQTLRGDGTGERKLHERIYDYDVYNDLGNPDHGEHLARPILGGSSTHPYPRRGRTGRYPTRKDPNSEKPATETYVPRDENFGHLKSSDFLAYGIKSVSQCVVPAFESAFDLNFTPNEFDSFQDVRNLFEGGIKLPLDVISTLSPLPVVKEIFRTDGEQVLKFTPPHVIRVSKSAWMTDEEFAREMLAGVNPCMIRGLQEFPPKSNLDP…
	P09918	PsLOX3_P09918.1	MFSGVTGILNRGHKIKGTVVLMRKNVLDINSLTTVGGVIGQGFDILGSTVDNLTAFLGRSVSLQLISATKPDATGKGKLGKATFLEGIISSLPTLGAGQSAFKIHFEWDDDMGIPGAFYIKNFMQTEFFLVSLTLDDIPNHGSIYFVCNSWIYNAKHHKIDRIFFANQTYLPSETPAPLVHYREEELNNLRGDGTGERKEWERIYDYDVYNDLGNPDSGENHARPVLGGSETYPYPRRGRTGRKPTRKDPNSESRSDYVYLPRDEAFGHLKSSDFLTYGLKAVSQNVVPALESVFFDLNFTPNEFDSFDEVHGLYEGGIKLPTNILSQISPLPVLKEIFRTDGENTLKYPPPKVIQVSRSGWMTDEEFAREMLAGVNPNVICCLQEFPPRSKLDSQIYG…
	CAC04380	PsLOX7_CAC04380.1	MFLAFLNTNKSQKIKGTVVLMPKNVLDFNAVTFHPLRGSVLEAPGKIIGRVSPALSGGVVDPTAFLGRNVSMQLISATKTDAGGKGQVGKETFLSSHLPRLPTLGARQDAFSIYFEYDANFGIPGAFYIRNYTSAEFFLVSVTLGDIPNRGSVQFVCNSWIYNFRSYQKDRIFFTNDTYLPSQTPAALSHFRKEELLNLRGDGTGERKVYDRIYDYDVYNDLGNPDYGDKFVRPVLGGSSTYPYPRRVRSGRKSTRKVTDPKSEKQGEIYVPRDENFGHLKSSDFLMYGIKSISQTVMPLLKSVICDEFSSFEDVRGLYEGGIKLPTDILSQIAPLPALKEILRTDGEQALKFPPPHVIKVSKSAWMTDEEFGREMVAGVNPCVIALLQEFPLKSTLDT…
	CAA75609	PsLOX8_CAA75609.1	MFGIFDRDTSQKIKGTLVLMPKNVLDFNSVSSVKKKGVLDVAGDVIEAAGSLLGGIVDGATAFLGRNVSIRLISATKKDGNGHGLVGKEVFLEKHIPTLPTLGARQDAFSIYFDWDADFGIPGAFYIRNYMQAHEFFLVSVTFDDIPNHESVQFVCNSWVYNFKSYKKDRIFFSNDIYLPSQTPAPLVYYRQEELQNLRGDGTGQRKDWERIYDYDVYNDLGNPDENVNLARPVLGGSSTHPYPRRVRSGRKPTTKDPKSEKPGALYVPRDENFGHLKSSDFLTYGIKSLSQDVIPLFKSVIFDLNFTPNEFDSFDEDALFEGGIELPTNVLSKISPLPVLKEIFRTDGEQVLKFPPPHVIKVSKSAWMTDEEFGREMIAGVNPCVIRLLKEFPPKSTL…
	CAG44504	PsLOX9_CAG44504.1	MTPLLKGTVVLVQKNSLHFNAHSAAQKFGGFIESVIDAPDDIDDSILDTVDSFLSNSVALRLISASNSNENGQGKVGKQTFLEGVLTSIPTLEDKQTAFNILFEWDHNMGIPGAFYIENFKQDEFFLVSLTLEDVPKHGNLNFVCNSWVYNVEKYKTDRIFFTNKTYIPNETPFPLVYYIHEELKTLRGDGTGERQVWERIYDYDVYNDLGEPDKDDTLARPTLGGSSTLPYPRRGRTGRKPTEKDPKSESRSGYFYIPRDELLGHVESSDFLVDVFKLVSQNVIPQIRSVDQPEFNTFEDVLSLFYGESSNFSVPKVIQVDHSAWMTDEEFAREMIAGVNPNVIEKLSEFPPESKVDRQLYGDNTTTITKEQLEANMDGVNVEQAIQNNRLYILDHYD…
	CAA53730	PsLOXG_CAA53730.1	MFSGVAGIINRGQKLKGTGGLMQKNVLDINALTAIKSPTGIVTGAFGAIGGAIGTVVDTATSFIGRSVALKLISATSADGSGKGKVGKQTFLEGLLTSILTLGAGQSAYTIHFEWNSDMGIPGAFYIENFMQHEFFLVSLTLEDIPNHGSIHFVCNSWIYNDKKYKSDRIFFANKTYLPNETPAPLVHYRQEELKTLRGDGTGERKEWDRIYDYDVYNDLGAPDQKATLARPVLGGSSILPYPRRGRTGRKPAKKDPNSESRSDFVYLPRDESFGHLKSSDFLAYILKSASQNLIPQLRSIVTLQLKQPEFNTFEDVRSLYEGGIKVPTNFLSDISPIPLFKEIFRSDGAAALKFSKPKVVQVDHSAWMTDEEFAREMIAGVNPHIIKKLVEFPARSKL…
Phaseolus vulgaris	P27480	PvLOX1_P27480.1	MFGILNRGHKIKGTVVLMTKNVFDFNEFVSTTRGGIVGAAGGLFGAATDIVGGIVDGATAIFSRNIAIQLISATKTDGLGNGKVGKQTFLEKHLPSLPNLGDRQDAFNVYFEWDENFGIPEAFYIKNFMQSEFFLVSLTLEDIPNHGTIHFVCNSWVYNAKSYKRDRIFFANKTYLPNETPASLVKYRKEELENLRGDGTGERKEYDRIYDYAVYNDLGNPDKNKNLARTTLGGSSDFPYPRRGRTGRKSTRKDPKCEIPTSDTYIPRDENFGHLKSGDFLTYAIKSLTQNVLPTFQKAFGFNNEFDTFEDVRGLFEGGLYLPTDVISKISPIPVLKEILRTDGEQVLKFPPPHVIRVTKSAWMTDEEFGREMLAGVNPCLIQRLQEFPPKSKLDVTVY…
	AAB18970	PvLOX1b_AAB18970.2	MFGILGGGKGHKIKGTVVLMTKNVLDFNEVVSTAGGGVLGIAGGIFGTANKVVGGIVDGATAIFSRNIALQLVSATKTDGLGNGKVGKQTFLENHLPSLPTLGDRQDAFNISFEWDESFGIPGAFYIKNFMQAEFFLVSLTLEDIPNHGTIHFVCNSWVYNAKNYKKDRIFFVNKTYVPSETPTPLVKYRKEELENLRGDGTGQRKVSDRIYDYDVYNDLGNPDKSADLARPVLGGSSAYPYPRRGRTGRKASKRDPKSEAPASDTYIPRDENFGHLKSSDFLTYGIKSLAQSVLPQFQSAFGLNAEFDKFDDVRGFFEGGIHLPTDVISNISPLPVIKEIFRTDGEQVLKFPPPHVIQVSKSAWMTDEEFGREMLAGVNPCLIQRLQEFPPKSKLDAS…
	AAG42354	PvLOX2b_AAG42354.1	MFQVPGVSGILNPGGHGHNKIKGTVVLMRKNVLDFNSVPDLTKGNVGGVIGTGLGVVGSTVDTLTAFLGRSVSLQLISATQSDENGKGKVGKDTFIEGIITSLPTLGAGESAFYVRFEWDGSMGIPAAFHIKNYCQVEFTSRSLTLEDVPNQGTIRFVCNSWIYNANIYKKSVRTFFANHSYVPSETPAALVHYREEELKNLRGDGTGERVEHDRIYDYDVYNDLGNPDKAAALARPVLGGSTLPYPRRGRTGRAKTKKETDPNSEKPDDFVYLPRDEAFGHLKSSDFLAYALKSVSQDVLPVLTDAFDGSLLSLEFDNFAEVHKLYDGGVTLPTGFLSKYAPIPIVKEIFRSDGEQFLKYPPPKVMQVDKSAWMTDEEFARETIAGVNPNVIKILKEF…
	AAF15396	PvLOX2c_AAF15396.1	MEGREPSTRPSRTTPASPRVTPALVKRPRFQTLARFWEGQDVLARWTDGLLYLGIVKKVDSAQETCLVRFEDNSQFSVLWKDIFPPAVPGKEQLCCVCNSQTCTPDNKLVHCGKCKHAYHQECHVPSVPCDTDCPGNSWMCRQCVFAVATKRGGALKKGPYAHAMLHMKLSLPYQLKSLEWDQLHLTNKQQCYCYCGGPGEWNMKMLQCCRCLQWFHEACTQCLSKPLLYGDRFYVFECSVCTRGPENAWRLPLAWVDVSHLVLYHLSICCKKKYFDFEREILSFVNENWDSLLLGELTDTPRSERYSHLLHALTAQKDRFISGKEIKKKKCLFGLQTRVPPPAPQSTESQLRLQESKDRTSTPCVSSLVGRMGLMRRSTHRKRTQSIEKQTGRERQKL…
Solanum tuberosum	CAA64765	StLOX1_CAA64765.1	KVKGTVVMMNKNVLDFTDLASSLTGKIFDVLGQKVSFQLISSVQGDPTNGLQGKHSNPAYLENSLFTLTPLTAGSETAFGVTFDWNEEFGVPGAFIIKNMHITEFFLKSLTLEDVPNHGKVHFVCNSWVYPSLNYKSDRIFFANQPYLPSDTPELLRKYRENELLTLRGDGTGKREAWDRIYDYDIYNDLGNPDQGKENVRTTLGGSAEYPYPRRGRTGRPPTRTDPKSESRIPLILSTDIYVPRDERFGHLKMSDFLTYALKSIVQFILPELHALFDGTPNEFDSFEDVLRLYEGGIKLPQGPLFKALTAAIPLEMIRELLRTDGEGILRFPTPLVIKDSKTAWRTDEEFAREMLAGTNPVIISRLQEFPPKSKLDPEAYGNQNSTITAEHIEDKLDG…
	AAD09202	StLOX2_AAD09202.1	MLEKWLDVVCGKNNIDTIDENNCNNIHINGKKVRGTVVLMEEECLDLTNVGASLLDRFHEVIGKGVSLQLISADHAEPGCTGKLGKPAFLEKWISTLTSISAGDATFNVTFDWDESMGVPGAFIIKNYHHSQFYLRTVVLEDVPGHGELHFVCNSWVYPAHRYKYDRVFFANKTYLPSNTPEPLRPYREQELLSLRGSGSGKLKEWDRVYDYRFYNDLGFPDKGPDYVRPVLGGSKEYPYPRRGRTSRRATKTGFADPMSESRLPPLGLDIYAPRDERFTPVKLSDFLAYAVKSLGQVLIPEIAALFDKTINEFDNFEDVLKLYEGGIKLPDHHLKKLRQCIPWEMLKELVRSDGEPFLKFPMPDVIKVDRSAWRTDEEFGREMLAGVNPVIIRRLQEF…
	AAB67865	StLOX3_AAB67865.1	MLLEKIVEAISGRSEDNGKKVKGTIVLMKKNVLDFNDVNASLLDGVLEFLGKRVSLQLISVVHADPGNSLQGKRSNPAYLEKWLTTGTSLVAGESAFDVTFDWDEDIGVPGAFIINNFHFNEFYLKSLTLEDVPNHGNVHFVCNSWVYPAKKYKSERIFFANQAYLPGETPEPLRNYREKELVNLRGNGNGKLEEWDRVYDYALYNDLGDPEKGKQYARTILGGSAEYPYPRRGRTGRKPTKADPKSESRIPLLMSLDIYVPRDERFGHIKLSDFLTYALKSIVQFLIPEFQALFDSTPDEFDSFEDVLKLYEGGIKLPQGPFLKALTDSIPLEILKEIIRTDGEGKFKFPTPQVIQEDKSSWRTDEEFAREMLAGVNPVIISRLQEFPPKSQLDSEVY…
	CAA65268	StLOX4_CAA65268.1	MLKPQLQQSSQSTKALIPSWNTNPLFLASFPINILNKNFRLKKKNNFRVHHNYNGASTTKAVLSSTEKATGVKAVVTVQKQVNLNLSRGLDDIGDLLGKSLLLWIVAAELDHKTGIEKPGIRAYAHRGRDVDGDTHYEADFVIPQDFGEVGAILIENEHHKEMYVKNIVIDGFVHGKVEITCNSWVHSKFDNPDKRIFFTNKSYLPSQTPSGVSRLREEELVTLRGDGIGERKVFERIYDYDVYNDLGEADSNNDDAKRPVLGGKELPYPRRCKTGRPRSKKDPLSETRSTFVYVPRDEAFSEVKSVAFSGNTVYSVLHAVVPALESVVTDPNLGFPHFPAIDSLFNVGVDLPGLGDKKSGLFNVVPRLIKAISDTRKDVLLFESPQLVQRDKFSWFRD…
	CAA65269	StLOX5_CAA65269.1	MALAKEIMGISLLEKSSSFMNSSSMALFNPNNYHKENHLWFNQQFQGRRNLSRRKAFRQSTMAAISENLIKVVPEKAVRFKVRAVVTVRNKNKEDLKETIVKHLDAFTDKIGRNVTLELISTDMDPNTKGPKKSNQAVLKDWSKKSNLKTERVNYTAEFIVDSNFGNPGAITVTNKHQQEFFLESITIEGFACGPVHFPCNSWVQPKKDHPGKRIFFSNQPYLPDETPAGLKSLRERELRDLRGDGKGVRKLSDRIYDYDIYNDLGNPDKGIDFARPKLGGDDNVPYPRRCRSGRVPTDTDISAESRVEKPNPTYVPRDEQFEESKMNTFSTSRLKAVLHNLIPSLMASISSNNHDFKGFSDIDNLYSKGLLLKLGLQDEVLKKLPLPKVVSSIKEGDL…
Zea mays	AAL73499	ZmLOX1_AAL73499.1	MLSGIIDGLTGANKHARLKGTVVLMRKNVLDLNDFGATVVDSISEFLGKGVTCQLISSTLVDANNGNRGRVGAEANLEQWLTSLPSLTTGESKFGVTFDWEVEKLGVPGAVVVKNNHAAEFFLKTITLDDVPGRGAVTFVANSWVYPAGKYRYNRVFFSNDTYLPSQMPAALKPYRDDELRNLRGDDQQGPYQEHDRVYRYDVYNDLGEPDGGNPRPILGGSADHPYPRRCRTGRKPTKTDPNSESRLSLVEQIYVPRDERFGHLKMSDFLGYSIKAITQGIIPAVRTYVDTTPGEFDSFQDIINLYEGGIKLPKIQALEDMRKLFPLQLVKDLLPAGGDYLLKLPIPQIIQEDKNAWRTDEEFAREVLAGVNPMVITRLTEFPPKSTLDPSKYGDHTS…
	AAF76207	ZmLOX2_AAF76207.1	MFGNIGKIPIIGDLTGSNKNAHLKGNVVLVRKTVLGLDVTSIAGSLLDGIGEFLGRGVTCQLISSTVVDPNNGNRGKLGAEASLEQWLLNPPPLLSSENQFRVTFDWEVEKQGIPGAIIVKNNHASEFFLKTITLNDVPGHGTIVFVANSWIYPQSKYRYNRVFFSNDTYLPSQMPAALKPYRDDELRNLRGDDQQGPYQEHDRVYRYDVYNDLGLPDSGNPRPVLGGTKELPYPRRCRTGRKPTKSDPNSESRLTLVDGDVYVPRDERFGHIKKSDFYGYAIKALVNAVIPAIRTYVDLSPGEFDSFKDIMKLYEGGIQLPKIPALEDLRKQFPLELVKDVLPVGGDYLLKLPMPQIIKEDKTGWMTDEEFGREILAGVNPMLVKRLTEFPPRSSLDP…
Vitis vinifera	XP_002285574	VvLOXA_XP_002285574.1	MFKTQVHQSHTAPTFFLLNKPCIPGPGTASFSVRPRPEFRKKYRNVRVGYVPANIKAVASDTDTRKSVSVKATVTVKLTVGGFLSSLIGLSHGLDDVSDWLGKTLLLEVVSSEVDPKTGLEKKPIGAYAHRAAEKDGEVTYESDFVIPDDFGEIGAVLVQNEHHKEMYLRYIVLDGFPNGPIEFNCSSWVASKFDDPQKRVFFTNKSYLPLETPSGLKEIREKELVTLRGNGQGERKSYDRIYDYDVYDDLGDPDSSPELTRPVLGGSKQYPYPRRCRTGRPMSKIDPKAETRSSTVYVPRDEAFSDVKELTFSTNTLYSALHAVVPAIESVITDTSLGFPLFTKIDELYNEGINVPNLKKHKVLQDILPRLVRAITNSTDSLLQFETPQLLLRDKFSW…
	ACZ17393.1	VvLOXC_ACZ17393.1	MAVVKEIMGCSMVDGSSFVSSSKVLLNHGFQQRNQLLGRPLWVPLEKRGLHLRRVVRQPVAAVSEDLMKA SAVPAEKAVKFKVRAVLTVKKKNKEDLKETLVKHLDSLTDKIGRNVVLELISTEIDPKTRAPRKSTPAVV KDWSKKTNIKAERVNYTAEFTVDSNFGDPGAITVTNKHQKEFFLESITIEGFACGPIHFPCNSWVQSKKD HPGKRLFFSNKPYLPGETPAGLRALREQELRDLRGDGKGVRKLSDRIYDYDVYNDLGNPDNGINSARPML GGEKIPFPRRCRTGRPPSETDMHAESRVEQPFPMYVPRDEQFEEVKQDTFSDMRAKAVLHNLIPGLKASM LADKQDFKLFTDIDCLYKDDSKVGLHDEQLKKLPLPPKVIDTIQ…
	XP_002283147	VvLOXG_XP_002283147.3	MATQNLDMLKTQIHRPDNARTFFLLNKPCFPSHSFDSFSFRPGPQLQKKYRNIRAGYVLNNAKAVAGGTRMSTSVKATVTVKLSDGGCFFNLVGLSHGSDDILDLLGKSLLLEIVSAELDPKTGLEKKPISGYARRTGQKDGEVIYESEFVIPGDFGEIGAVLVENEHKNEMYLKHIVLNGLPNGPIEFNCDSWVEPKFDKPEKRVFFTFKSYLPSQTPRGLNSLREKDLVSLRGNGKGERKTSDRIYDYDVYNDLGDPDSKSELARPVLGGSKKYPYPRRCRTGCPRSKIDPLSETRTGTFYVPRDEEFSEVKQNSFITKTAESVLDALLPSLKAVLLDDPGLGFQHFSDIDQLYNQGMPIPKVKNQGPLQSIVLRLVKAIEDADDVVKFETPAMFHK…
	XP_002283135	VvLOXH_XP_002283135.2	MATQIISSSRLTFCCYIYKHKHLKGTLLQLPLKLPMATQNPEMLQTQFHQPHLGRTSLPHEAVAAGTNSSISVKATVTVKLTDGGCSSCLLGLCNPLDNISDLLGKSLLLELVSAELDPQTGLETRPISRYAHRVGQEDGDVIYESEFVIPGDFGEIGAVLVQNEYRSEMFLKYIVLNGLPNGPIAFNCGSWVQSKFDDPEKRIFFSNKSYLPSQTPRGLKDLREKELANLRGNGEGERKTSDRIYDYDVYNDLGNPDSKSELGRSVLGGNENYPYPRRCRTGRAPCQTDPLSETRSGSFYVPRDEEFSEVKEASFLTKTVDSVLHALKPSLETSLLDSNLGFPLFSDIDQLYYQGITIPKLKNPGLLQRILPRLVKAVSDAKDRLLKFETPAMFLKDK…
	XP_002283123	VvLOXI_XP_002283123.1	MSISVKATVTVKLTIGGFLSSLVGLSHRLDDISSLLGKSLRLELVSADLDPNTGLEKKPIGRYAHRVGQKDGEAIYESNFEIPGDFGEIGAVLVQNELRNEMYLKYIVLNGLPSGPIAFNCGSWVESKFDNPEKRIFFSNKSCLPLQTPRGLKGMREKELASLRGNGEGERKTSDRIYDYGVYNDLGNPDSKSELGRPVLGGSKNFPYPRRCRTGRPRSKTDPHSETRSGTFYVPRDEEFSEVKEASFITKTADSVLHALIPSLETSLLDSNLGFPLFSDIDQLYKEGITIPKLKNQGLLRRVLPRLVKAVSEAKDDIVKFDSPAMFQRDKFSWFRDEEFSRQTLAGVNPYSIKLVMEWPLKSGLAPDVYGPPESAITTELVEREIKGFMTVDEALEQK…
	XP_002263854	VvLOXJ_XP_002263854.1	MMMNASHYQLHRLNPTQSSSSLLHKPFILSHGRSISSPAYLPSRTTLNFHGKKKCFCIRASATDVRGVETSKENAASVKAVVRAAAAGLLSDLGITKPLDVYADLVGKTLLLELVSAEVDSGTGLEKGTIKGYAHKVRHEKEEVVYESEFIVPAGFGEIGAILVENEHHKEMFINNIVLDGLHNGPIHINCSSWVHSKFDNPKKRIFFTNKSYLPDETPSGLTKLREMELENLRGNGKGERKTSDRIYDYDTYNDLGDPDDSEDLARPIIGGKDHPYPRRCRTGRPSSKKDPLSEKRTSSVYVPRDEAFEEVKQMTFSTKTLKSVLHALLPQVEIMLLDPHLGFPYFTAIDSLFQEGVPLPKSKNFFQSIIPRLVKTIAEREGDILLFETPAMIDRDKF…
	XP_002278007	VvLOXL_XP_002278007.1	MASTSETIGGFFEKVCGSNSKKSKDREDESQKIEGRVVLMKKNVMDLNDSKASLIDSVYELVGKHVSLQLISATHADPENNLGGKIGKATCLQKWNCTGPAITARETEFAVTFDWEEGMGVPGALRVSNHHHSEFYLSSVTLEDVPGQGRIHFVCNSWVFPVRYTNERVFFSNKAYLPCHTPEPLRQYREEELVKLRGNGQGERKTWERIYDYDVYNDLGNPDKGPSHARPILGGSEDYPYPRRGRTGRERTKTDPCSEKRLSLLRLDIYVPRDERFSQVKFSDVLAYAVKSLVQVLIPEIRSLFDKTVNEFDSFQDVLNIYEVGINGQNGGTHGTVRDCISWEFIRELAHSDVGFHKFPMPDVIKENTTAWRTDEEFGREMLAGVNPVIIRRLEEFPP…
	XP_002265505	VvLOXP_XP_002265505.1	MLGAQRIAPVNSGVVWRAPAQLESNGRARRSWVPGHRSPVAGARPIRAVISSEDKTVEGGAKAVESKDGNVLLSSSSSSSAKGIDVRAVITIRKKMKEKITEKIEDQWEGFMNGIGQGISIQLVSEEIDPVTMSGKSVESFVRGWLPKPSNLPYIVEYAADFTVPLDFGSPGAVLISNLHGKEFHLMEIVIHGFDEGPIFFPANSWIHSRKDNPESRIIFRNQAYLPSQTPPGLKDLRREDLLSLRGNRKGERKPHDRIYDYAPYNDLGNPDKSEDLARPVLAGEERPYPRRCRTGRPPTRTDPLCESRSEKPHPVYVPRDETFEEIKQNTFSAGRLKALLHNLIPSIAATLSSSDIPFKCFSDIDKLYNDGVLLKDEEDQKMSGNVFPSNMMKQVLSV…
	XP_010651289.1	VvLOXT_XP_010651289.1	METCVSLPGSYCCINRKGRPNNTYRTPMATQVHRPHLVGIFFLPNKPCIHSRSWPSFSVRPWPQPQKKYRKNTRVGYVPSNIKAVAVAVAEAEASGTEISTSVKATAGVTMKSPNLLGGSLLLELVSAELDPQTGSQKKPINANAHQVLPKDGPEGGPKDGPKNGPKDAIFESKFVIPGDFGEIGAVLVENEHSSEIYLQHIILDGLPNGPIRFHCGSWIEPKSDNSRKRLFFTNKLYLPSQTPEGLKNLREKELDSLRGNDEGEHKTSNRIYDYDVYNDLGDPNNPKLARPVLGGSKQYPYPRRCGTGHLQYKTDPCSKMSNSFYVPRDEKFSGVKEKSFRGKTIECGWHAAIAHLDNPTKSEFLYLSDIFKLYYEGINLSSPVNRGFWQRVWNVLLN…
	XP_010659819.1	VvLOXU_XP_010659819.1	MIHSIVGAITGENDKKKIKGTVVLMKKNVLDFNDFNASVLDRVHELLGQGVSLQLVSAVHGDPANGLQGKLGKPAYLEDWITTITSLTAGESAFKVTFDWDEEIGEPGAFIIRNNHHSEFYLRTLTLEDVPGRGRIHFVCNSWVYPAKHYKTDRVFFTNQTYLPSETPGPLRKYRKGELVNLRGDGTGELKEWDRVYDYAYYNDLGKPDRDLKYARPVLGGSAEYPYPRRGRTGRPPSEKDPKTESRLPLVMSLNIYVPRDERFGHLKMSDFLAYALKSIVQFLLPEFEALCDITPNEFDSFQDVLDLYEGGIKVPEGPLLDKIKDNIPLEMLKELVRTDGEHLFKFPMPQVIKEDKSAWRTDEEFAREMLAGLNPVVIRLLQEFPPKSKLDPEVYGNQ…
	XP_010659859.1	VvLOXV_XP_010659859.1	MWLLLLLKMMMMMMKKKLLSIVSAITGENDKKKIEGTIVLMKKNVLDFNDFNAPVRDRVHELFGQGVSLQLVSAVHGDPANGLQGKIGKPAYLEDWIITITSLTAGESAFKVTFDWDEEIGEPGAFIIRNNHHSEFYLRTLTLEDVPGRGRIHFVCNSWVYPAQHYKTDRVFFTNQTYLPSETPGPLRKYREGELVNLRGDGTGKLKEWDRVYDYAYYNDLGNPDRDLKYARPVLGGSAEYPYPRRGRTGRPPSEKDPNTESRLPLVMSLNMYVPRDERFGHLKMSDFLAYALKSIVQFLLPEFEALCDITHNEFDSFQDVLDLYEGGIKVPEGPLLDKIKDNIPLEMLKELVRTDGEHLFKFPMPQVIKEDKSAWRTDEEFAREMLAGLNPVVIRLLQ…
	NP_001290017.1	VvLOXW_NP_001290017.1	MAVVKEIMGCSMVDGSSFVSSSKVLLNHGFQQRNQLLGRPLWVPLEKRGLHLRRVVRQPVAAVSEDLMKASAVPAEKAVKFKVRAVLTVKKKNKEDLKETLVKHLDSLTDKIGRNVVLELISTEIDPKTRAPRKSTPAVVKDWSKKTNIKAERVNYTAEFTVDSNFGDPGAITVTNKHQKEFFLESITIEGFACGPVHFPCNSWVQSKKDHPGKRLFFSNKPYLPGETPAGLRALREQELRDLRGDGKGVRKLSDRIYDYDVYNDLGNPDNGINSARPMLGGEKIPFPRRCRTGRPPSETDMHAESRVEQPFPMYVPRDEQFEEVKQDTFSDMRAKAVLHNLIPGLKASMLADKQDFKLFTDIDCLYKDDSKVGLHDEQLKKLPLPPKVIDTIQESSQG…
Populus trichocarpa	XP_002299250.1	PtLOX1_XP_002299250.1	MLKPQVYQQSNPTRALLRFTKQFIPGNDHSSFHLKPRPKAQKHFKTGFKPRSSKAIASLSQDTKIKVKAIVKVKRNVGGLLTSLGIDQGLNDIQDLLGKTILLELISAELHPKSELEKPTIKGYAHRRLSQANEYVKYEAGFEVPLDFGEVGAISVENGYHTEVFLQEIVLNGLPQGNINVTCGSWIHSKYKNNRKRVFFTNKSYVPSQTPSGLRRLRKEEIIILRGNGLGKQQAGDRIYDYDVYNDIGDPDKSSELARPVLGGKKLPYPRRCRTGRPRSEIDPTSEIRKGDFYIPRDEASSEVKQITFYAKTSVSLIQAFVPSIGNAITCADHGFEYFTSIESLYDEELELPPLPNEGLWKTLLPQLFKAINIPNGEDMLRFEMPKTMKRDKFCWLRD…
	XP_002297796.2	PtLOX2_XP_002297796.2	MLKPQVSRQPNSTRTHLLFHKPSIQGSRHASFFLKSTSKFNIEAQKHFRVAFKPSEIKAIASVTEESTDIKVKAVVTVKQTIGGLITSVGIERGLDDIKDLLGKTLLLELVSAELDPKTELEKPTIQAFAHRIGGQVVEGDIRYEADFEVPLNFGEVGAIFVENEHHKEMFLQDIVLDGLPHGAVNITCGSWVHSKYDNDRKRIFFTNKSYLPSQTPSGIRRLREEELVLLRGNGQGQRKAGDRIYDYDVYNDIGNPDKKPELARPVLGGKEHPYPRRCRTGRPRCETDPSSEKRVSAFYVPRDEAFSEVKQLTFSAKTLYSLFHALIPSIGNVIDDANLGFPYMTAIDSLFSEGIEMPPLTKEGFWKEVMPRLFKVIAGGGDVLRFEVPKPMERDKFF…
	XP_006368564.1	PtLOX3_XP_006368564.1	MLKPQLHQSHLSTKIPFLLPKPFIHGSGHASFPVYSRSLSTKANKKVRVGYKHGSIKSIASVTQQSTDVKAVVTVKQTVVDFWTEIGIERGLDDFTDLFGKTLLLELVSAELDPKTGLEKPSIRKYAHKIDHEGEDIKYEADFVVPPDFGEIGAIFVENEHHKEMYLHDVVLDGFPTGPVHVTCDSWIHSKFDNKKKRLFFTNKSYLPSETPNGLTKLRKEELETLRGNDNGERKKGERIYDYDVYNDLGNPDSDPETARPVLGGKEHPYPRRCRTGRPRTESDPLTETRSSSFYVPRDEEFSEVKMGTFSAKTLKSVLHALVPSLSTAIVDSELGFPFFSSIDALFNEGINLPPLKKQGFWKDLLPNLFRAITDGTKDVLKFETPDTMERDRFFWFRD…
	XP_006388115.1	PtLOX4_XP_006388115.1	MLKPQLHQSHLSTKIPFLLPKPFIHGSGHASFPVYSRSLSPKANKKVRVGYKHGSIKSIASVTQQSTDVKAVVTVKETVVDFWTEIGIERGLDDFTDLFGKTLLLELVSAELDPKTGLEKPSIRKYAHKIDHEGEDIKYEADFVVPPDFGEIGAIFVENEHHKEMYLHDVVLDGFPTGPVHVTCDSWIHPKFDNEKKRIFFTNKSYLPSETPNGLTKLRKEELETLRGNDNGERKKGERIYDYDVYNDLGNPDSDPETARPVLGGKEHPYPRRCRTGRPRTESDPLTETRSSSFYVPRDEEFSEVKMGTFSAKTLKSVLHALVPSLSTAIVDSELGFPFFSSIDALFNEGINLPPLKKQGFWKDLLPNLFRAITDGTKDVLKFETPDTMERDRFFWFRD…
	XP_006369132.1	PtLOX5_XP_006369132.1	MALATEIIGGRLIDGSSFLPTSKMLTNQRVGMVKRNQFLGSPVLVPSQQIRRQEQLKRAVRAPVAAISEDIIKTNNKTTVPEKAVNFKVRAVVTVRNKHKEDLKATIVKQLDSFTDKIGRNVVLELISTDVDPKSKEPKRSKPAALRDWSKKSNLKAERVHYTAEFTVDSNFGVPGAITVSNKHQQEFFMESITIEGFACGPVHFPCNSWIQSKKDHPGKRILFSNKPYLPSETPAGLRALREKELRDLRGDGKGVRKLSDRIYDFDVYNDLGNPDKSVNLTRPSLGGKKIPFPRRCRTGRLPMDSDITAESRVEKPLPLYVPRDEQFEESKKNTFSAGRLKSVLHNIIPSLKATISAENHDFSGFSDIDILYKEGLLLKVGLQDEIWKNLPLPKVVTK…
	XP_002304125.1	PtLOX6_XP_002304125.1	MALTKEIMGGRLIDGPSFVTTSRMFMNQRLGMVKKNQFLVRPVLVPLQQIRRQEQVRRVVKGPPVAVISEDIIKANNNTSLPVKAVKFKVRALVTVRNKHKEDLKETIVKQLDALTDNIIGRNVVLELISTEVDPKSKEPKRSKKAALRDWSKKSNIKAERVHYTAELTVDSDFGVPGAITVSNKHQQEFFLETITIDGFACGPVHFPCNSWVQSKKDHPAERIFFSNKPYLPSETPAGLKALRDKELSNLRGDGKGVRKMSDRIYDFDVYNDLGNPDKGNHLVRPRLGGKAIPYPRRCRTGRLPMDSDINAESRVEKPTPLYVPRDEQFEESKQITFSNGRLRAVLHTLIPAIKASISADNQDFSSFSDIGVLYKEGLLLKVGLQDEIWKNLPLLKAV…
	XP_006382593.1	PtLOX7_XP_006382593.1	MVKKIKGTVVLMKKNVLDFNDFNASVLDRVHEFLGQGVSLQLVSAVNSDPSENDLKGKLGEPAYLEEWITTITSLTAGESAFKVTFDWDEEIGVPGAFLIRNNHHSEFYLKTVTLEDVPGQGRVHFVCNSWIYPTKRYNYDRVFFTNQNYLPHETPAPLRKYREEELVKLRGDGKGELKEWDRVYDYAYYNDLGDPDKGAKYVRPVLGGSSEYPYPRRGRTGREPAKSDPNTESRLPLLMSLNIYVPRDERFGHLKLADFLAYALKSVAQFIKPELEALRDSTPNEFDSFAAVLDLYEGGFKLPDGPLLENLKKNIPVEMLKEIIRTDGEGLFRFPKPQVIQESNSAWRTDEEFGREMLSGVNPVIIRRLEEFPPKSKLDSKLYGDQNSTITEEHIKDS…
	XP_006382594.1	PtLOX8_XP_006382594.1	MLHSIIDAITGDHSNGTKKMVKKIKGTVVLMKKNVLDFNDFNASVLDRVHEFLGQRVSLQLVSAVNSDPSENDLKGKLGEPAYLEEWITTITSLTAGESAFKVTFDWDEEIGVPGAFLIRNNHHSEFYLKTVTLEDVPGQGRVHFVCNSWIYPTTRYNYDRVFFTNQNYLPHETPAPLRKYREEELVKLRGDGKGELKEWDRVYDYAYYNDLGDPDKGAKYARPVLGGSSEYPYPRRGRTGRAPAKSDPNTESRQPLLMSLNIYVPRDERFGHLKMSDFLAYALKSVAQFIRPELEALCDSTPNEFDSFDDVLDLYEGGFKLPDGPLLENLTKNIPVEMLKEIIPTDGEGLFRFPKPQVIQESNSAWRTDEEFGREMLSGVNPVIIRRLEEFPPKSKLD…
	XP_011036799.1	PtLOX9_XP_011036799.1	MFHSIIDAITGDHSNGTKKMVKKIKGTVVLMKKNVLDFNDFNASVLDRVHELLGHGVSLQLVSAVNSDPSENDLKGKLGEPAYLEEWITTITSLTAGESAFKVTFDWDEEIGVPGAFLIRNNHHSEFYLKTVTLEDVPGQGRVHFVCNSWVYPTKRYNYDRVFFTNQNYLPHETPAPLRKYREEELVKLRGDGKGELKEWDRVYDYAYYNDLGDPDKGAKYARPVLGGSSEYPYPRRGRTGRAPTKSDPNTESRQPLLMSLDIYVPRDERFGHLKMADFLAYALKSVAQFIRPELEALCDSTPNEFDSFDDVLDLYEGGIKLPDGPLLENLKKNIPVEMLKEIIRTDGEGLFRFPKPQVIQESNSAWRTDEEFGREMLSGVNPVIIRRLEEFPPKSKLD…
	XP_006382595.1	PtLOX10_XP_006382595.1	MFQNIVNAIASCCAGDSKMKIKGTVVLMKKNVLEFNDFHASVLDRGHELLGQGVSLQVIGTAKSDPPENGLKEKLGKPANLENWITTIDPLIAGETEFKVTFDWDEEIGIPVALLIRNNHHSEFYLKTVTLEDVPGQGRVHFVCNSWIYPAKRYNYDRVFFTNKTHLPQDAPAPLRKYREEELVKLRGDGKGELKEWDRVYDYAYYNDLGDPDEGAKYVRPVLGGSSEYPYPRRGRTGRAATESDPNSESRLPILTSLNIYVPRDERFGHLRMADFLGYALKLVAQVVKPGLEGLFDSTPNEFDSFDDVFKLYEGGIELPHGPLVDNIREKIPLQMLKEIFRTDGENLFEFPMPQVIEGNKTGWRTDEEFGREMLAGLNPVVIRRLEEFPPKSKLDSKQ…
	XP_002311617.1	PtLOX11_XP_002311617.1	MGFCPVSEMMQKVMEMFYTQPKTKAEGNEVEGRRKIKGTVVLMKKNVLDFNDIKASFLDRVHELLGKGVSMQLVSAVHQDPDGLRGKLGKVAYLEKWVTTITPLTAGETMFTITFEWDESMGFPGAIIIKNHHHSQLYLKTVTLEDIPGHGRVHFICNSWVYPTHRYKYDRAFFSNKAYLPCQTPEPLRLYREEELINLRGNGKGELKEWDRVYDYDYYNDLGSPDKGEGYARPILGGTEEHPYPRRGRTGRRKTKNDPHCEQRLPLISLDIYVPRDERFGHLKFSDFLAYALKSLGQVLLPEITSLCDKTINEFDTFEDVLNLYEGGIKLPNGPTISKIRDHIPWEMLKELVRNDGERLLKFPKPDVIKADKSAWRTDEEFAREMLAGVNPVIISRLQ…
	XP_002311724.1	PtLOX12_XP_002311724.1	MKRVYSPFKSELTFRLSPATSRAWKDGFFWKTRVPSGSKVSCTPGSIRAVISSDDKALEPSSKEASNKEVDEIVLSSSSDKLGKGGIDVRAVITIRKKIKEKINEKIEDQWEYFVNGIGKGILIQLVSEEIDPETNSGKSVQASVRGWIPKPSNNEHIIEYAADFTVPFDFGNPGAVLVTNLHGKEFYLMEIVVHGFDAGPIFFPANTWIHSSKDNPDSRIIFRNRAYLPSRTPPGIKDLRREDLLSLRGNGKGERKPHDRIYDYALYNDLGNPDKDDELARPVLGGEKWPYPRRCRTGRPPTKKDPKCETRIEKPHPVYVPRDETFEEIKRNTFSTGRLKALLHNLIPAIAATLSSSDIPFTCFSDIDKLYNDGFILKTEELSEIVQNPFLGNFMKRV…
	XP_002314229.2	PtLOX13_XP_002314229.2	MISSQIQKLNSTKPLSSLLPKPSILSHGNPSLPIYKQQYLPKRQANFRIRAALGNAKVLSKPSTTETAVKVKATVTVKVTIGGIFSNIGLTVPLDELTEVFGKSFLLELVSSQLDPNTGLEKETIKAYAHKASQKDDEVKYETKFTVPAGFGAVGAVLVENQHHKEIFLKDIVLEGFPNGPVNVECDSWAHSKYDDSKKRIFFANKSYITSETPDGLKRLREQELEDIRGNGEGERKSHERIYDYDTYNDLGFPDISSKLARPVLGGKERPYPRRCRTGRPRTRKDPSSESKSLINYVPRDEVFSEVKQITFSAKTLKSVLNALLPSIESVFEDPKLGFPYFNAIDSLFDEGVTLPKPKNTGFLRTVLPRLVKTFREGGDELLLFDTPDMIDRDKFSWF…
	XP_002314548.2	PtLOX14_XP_002314548.2	MYAVKQVYSPFKPELTFRRSTAASRTWKHGFFWQTRVPSGSKFICTPGSIRAVISNDDKALERPNKEADNKEVNGTVLSSTSDKLGRGGIDVRAVITIRKKMKEKINEKIEDQWEYFINGIGRGISIQLVSEEIDPETNSGKSVRAFVRGWLPKPSNNEHIFEYAADFTVPFDFGNPGAILVSNLHGKEVYLMEIVVHGFDEGPIFFPANTWIHSCKDNPDDRIIFRNQAYLPSQTPPGIKDLRREDLLSLRGNGKGKRKPHDRIYDYALYNDLGNPDKDEELARPALGCEKWPYPRRCRTGRSPTKKDPNCETRVEKPHPVYVPRDETFEEIKQNTFSTGRLKALLHNLIPAISATLSSSDIPFTCFSDIDKLYNDGFVLKSDELNEIAQNPFLGNLM…
	XP_002315780.1	PtLOX15_XP_002315780.1	MGFCPVSEMFHKVMETFCMQPKTKAKGNEVEGRRKIKGTVVLMKKNVLDFHDIKASFLDRVHELLGKGVSMQLVSAVHQDPDSLRGKLGKVADVEKWVTTRTPLTAGETIFTITFEWDENMGLPGAIIIKNHHHSQLYLKTVTLEDVPGHGRVLFICNSWVYPSHRYKYNRVFFSNKAYLPCQTPEPLRLYREEELLNLRGHGKGELKEWDRVYDYDYYNDLGNPDKGEEYARPILGGTEEYPYPRRGRTGRRKTKTDPHTEKRLPLLSLDIYVPRDERFGHLKFSDFLAYALKSLVQILLPEIKSLCDKTINEFDTFEDVLNLYEGGIKLPNKPTLHKIRDHVPWEMLRELVRNDGERFLKFPKPDVIKADKSAWRTDEEFAREMLAGVNPVIISRLQ…
	XP_002319014.2	PtLOX16_XP_002319014.2	MKKNVLGFNDFHASVLDRVHELLGQRVSLQLISAVNSDRSDNDLKGKLGEPAYLEEWVTTVTPLTAGEAAFKVTFDWDEEIGVPGAFLIRNNHLSEFYLKTVTLEGVPGHGRVHFVCNSWIYHAKRYNKDRVFFTNQTFMPHETPTPLRKYREEELVHLRGNGEGELKEWDRVYDYAYYNDLGDPDKGPKYVRPVLGGSSEYPYPRRGRTGRAATESDPNTESRQPLLMSLNIYVPRDERFGHLKMADFLAYALKSIAQFVKPELEALCDSTPNEFDSFDDVLKLYEGGFELPEGPLLDNLRKNIPLEMLKEIFRTDGENLFKFPKPQVIQDNHSAWRTDEEFGREMLAGVNPVIIRRLEEFPPKSKLNSKQYGDQNSSITEEHIKDNLDGLTIDEAIK…
	XP_002319015.2	PtLOX17_XP_002319015.2	MFQNIIDAITGCCTGDCKKKIRGTVVLMKKNVLDLTDLNASIHDRVHEFLGQGVSLQLVSAVNSDPSANDFKGKLGKPAYLEKWITTVTPLTAGETAFKVTFNWDEEIGIPGALLVKNNHQSEFYLKTVTLEGVPGLGRVHFVCKSWIYPAEHYSKPRIFFTNKTYLPHETPAPLRKYREEELFHLRGNGEGELKEWDRVYDYDFYNDLGSSKKGSEYFRPVLGGSSEYPYPRRGRTGRKKEADPHTESRLPLLKSLSIYVPRDERFGHLKLADFLAYALKTVAQVVKNGVDTFVDTTPNEFDSFDDVLKLYEGGYELPHVPLLDNIRKIFPLEFLEEIFRTDGERFFEFPKPQVIKDNHSAWRTDEEFGREMLAGVNPVLIRRLEEFPPKSKLNRELY…
	XP_002320037.2	PtLOX18_XP_002320037.2	MLHLLGTGKGKLSAKAYLKHGKSEGHGGTKTRVYKIKIHVEPDFGIPGAFLMKNQHKHKFFLESVTLEILDNQIIYFDCRSWVYPFQKTKSERLFFSNNSYLPNHTPSALVELRKLELASLRGDGKQVRKEWDRIYDYDYYNDLCNPDKGQEHIRPVLGGSELHPYPRRVRTGHPPSNTEPSTESRTETINLDIYVPLDERFSPKKLSEFISNSIQATVHFIITEADSLFKQDSSSFESFDEIHDMFSSKRSNAVEGKAKDKLKGKVKERLKKLVPDVLFKEITYAGKEDLVKFPLPQIIRENELAWGNDEEFGRQMLAGTNPTRIQSLQEFPPEGRYGVSTIEASHIEHNLDGLTLFEAMNEWRIFILDHHDYLMSYLSKINTKGVCAYASRTLFFLR…
	XP_002320571.2	PtLOX19_XP_002320571.2	MLHLLGTGKGKLSAKAYLKRGKSEGHDGTKTRIYKIKIHVEPDFGIPGAFLMKNQHKHKFFLESVTLEIPDNQIIYFDCRSWVYPFQKTKSERLFFSNNSYLPNHTPSALVELRKLELVSLRGDGKQVRKEWDRIYDYDYYNDLCNPDKGQEHIRPVLGGSELHPYPRRVRTGHPPSNTEPSTESRTETINLDIYVPPDERFSPKKLSEFISNSIQATVHFIITEADSLFKQDSSSFESFDEIHDMFSSKRSKAVEGKAKDKLKGKVKERLKKLVPDVLFKEITYAGKEDLAKFPLPQIIRENELAWGNDEEFGRQMLAGTNPARIQSLQKFPPEGRYGMSTIEASHIEHSLDGLTLFEAMNEWRIFILDHHDYLMPYLSKINTNGVCAYASRTLFFLR…
	XP_002323952.2	PtLOX20_XP_002323952.2	MLKPQLHQSHLSTKIPFLLPKPFIHGSGHASFPVYSRSLSTKANKEVRVGHKHGSIKSIASVTQQSTDVKAVVTVKQTVVDFWTEIGIERGLDDLKDLFGKTLLLELVSAELDSKTGLEKPSIRKYAHKIDHEGEDIKYEADFVVPPDFGEIGAIFVMDMDMSYLPSETPNGLTKLREEELETLRGNDNGERKNGERIYDYDVYNDLGNPDSDPETARPVLGGKEHPYPRRCRTGRPRTESSSFYVPRDEEFSEIKMGTFSAKTLKSVLHALVPSLSTAIVDSELGFPFFSSIDALFNEGINLPPLKKQGFWKDLLPNLFRAITDGTKDVLKFETPDTMERDRFFWFRDEEFARQTLSGLNPCSIKMVTEWPLRSKLDPEIYGPQESAITTEMVEQEIK…
