# Supplementary material for: Bioinformatics Analysis of the Lipoxygenase Gene Family in Radish (Raphanus sativus) and Functional Characterization in Response to Abiotic and Biotic Stresses
Source: Int J Mol Sci. 2019 Dec 3;20(23):6095. doi: 10.3390/ijms20236095 (PMC6928601; doi:10.3390/ijms20236095)
Supplement: Supplementary file 1 [file ijms-20-06095-s001.zip › Table S4. Subcellular localization analysis of radish LOXs.xlsx]

## Sheet: Sheet1
Table S4. Subcellular localization analysis of radish LOXs.
Gene	Length	Score	cTP	CS-score	cTP-length
RsLOX1	857	0.456	-	3.535	24
RsLOX2	888	0.43	-	0.727	10
RsLOX3	899	0.53	Y	4.763	40
RsLOX4	920	0.518	Y	3.315	59
RsLOX5	888	0.43	-	3.174	15
RsLOX6	906	0.534	Y	7.971	56
RsLOX7	892	0.517	Y	6.762	54
RsLOX8	889	0.521	Y	2.164	54
RsLOX9	889	0.505	Y	6.233	54
RsLOX10	676	0.545	Y	4.763	40
RsLOX11	901	0.502	Y	2.947	74
