# Supplementary material for: Bioinformatics Analysis of the Lipoxygenase Gene Family in Radish (Raphanus sativus) and Functional Characterization in Response to Abiotic and Biotic Stresses
Source: Int J Mol Sci. 2019 Dec 3;20(23):6095. doi: 10.3390/ijms20236095 (PMC6928601; doi:10.3390/ijms20236095)
Supplement: Supplementary file 1 [file ijms-20-06095-s001.zip › Table S5. Syntenic relationships of LOX between A. thaliana and radish, B. oleracea, B. rapa.xlsx]

## Sheet: Sheet1
Table S5. Tandem duplicated LOX genes in radish, B. oleracea and B. rapa
A. thaliana gene code	Gene name	Radish	B. oleracea	B. rapa
AT1G55020.1	AtLOX1		BraA01g026390.3C
AT3G45140.1	AtLOX2
AT1G17420.1	AtLOX3	Rsa10040919	BraA08g029260.3C, BraA09g057750.3C	BolC8t49428H, BolC8t51936H
AT1G67560.1	AtLOX4	Rsa10005080, Rsa10033815, Rsa10033838	BraA02g017730.3C, BraA07g030990.3C, BraA07g031230.3C	BolC2t08461H, BolC6t38897H, BolC6t38901H, BolC6t38951H
AT3G22400.1	AtLOX5	Rsa10028041, Rsa10006028	BraA01g031660.3C, BraA05g024820.3C	BolC1t04146H
AT1G72520.1	AtLOX6	Rsa10030487	BraA02g021090.3C	BolC2t09058H
