# Supplementary material for: Bioinformatics Analysis of the Lipoxygenase Gene Family in Radish (Raphanus sativus) and Functional Characterization in Response to Abiotic and Biotic Stresses
Source: Int J Mol Sci. 2019 Dec 3;20(23):6095. doi: 10.3390/ijms20236095 (PMC6928601; doi:10.3390/ijms20236095)
Supplement: Supplementary file 1 [file ijms-20-06095-s001.zip › Table S6. Tandem duplicated LOX genes in radish, B. oleracea and B. rapa.xlsx]

## Sheet: Sheet1
Table S6. Tandem duplicated LOX genes in radish, B. oleracea and B. rapa
radish	B. rapa	B. oleracea
Rsa10033815	BraA07g030990.3C	BolC6t38897H_1
Rsa10033816	BraA07g031000.3C	BolC6t38899H_1
Rsa10033817	BraA07g031010.3C
	BraA07g031020.3C
