# Supplementary material for: Bioinformatics Analysis of the Lipoxygenase Gene Family in Radish (Raphanus sativus) and Functional Characterization in Response to Abiotic and Biotic Stresses
Source: Int J Mol Sci. 2019 Dec 3;20(23):6095. doi: 10.3390/ijms20236095 (PMC6928601; doi:10.3390/ijms20236095)
Supplement: Supplementary file 1 [file ijms-20-06095-s001.zip › Table S7. FPKM of LOX genes in different radish tissues.xlsx]

## Sheet: Sheet1
Table S7. FPKM of LOX genes in different radish tissues
Gene code	Gene	Root	Bolting	Callus	Flower	Leaf	Seedpod
Rsa10016038	RsLOX1	20.3861	12.2676	96.4974	5.91149	8.02788	5.93352
Rsa10028041	RsLOX2	0.824698	17.9981	2.16291	1.69393	8.23708	0.731083
Rsa10005080	RsLOX3	11.056	13.4247	1.65104	8.09538	4.6652	3.72692
Rsa10030487	RsLOX4	54.365	1.58876	61.8104	42.209	0.0686142	46.047
Rsa10006028	RsLOX5	6.17078	14.5725	21.2712	8.26028	5.98186	12.659
Rsa10029735	RsLOX6	0.0881738	3.41386	0.259331	127.761	213.978	61.4701
Rsa10033815	RsLOX7	0.760691	95.2816	0	184.646	5.21854	16.3711
Rsa10033816	RsLOX8	0.0330624	3.7605	0.0560746	1.18753	11.2527	0.328806
Rsa10033817	RsLOX9	94.9364	27.4188	0.2528	11.222	0.0671731	3.75669
Rsa10033838	RsLOX10	19.5337	44.979	38.1707	18.0678	10.321	13.4744
Rsa10040919	RsLOX11	13.8775	0.612138	10.4956	16.6152	5.08257	11.9695
