# Supplementary material for: Bioinformatics Analysis of the Lipoxygenase Gene Family in Radish (Raphanus sativus) and Functional Characterization in Response to Abiotic and Biotic Stresses
Source: Int J Mol Sci. 2019 Dec 3;20(23):6095. doi: 10.3390/ijms20236095 (PMC6928601; doi:10.3390/ijms20236095)
Supplement: Supplementary file 1 [file ijms-20-06095-s001.zip › Table S8. RT-PCR primers of RsLOXs.xlsx]

## Sheet: Sheet1
Table S8. RT-PCR primers of RsLOXs
Gene	primer name	sequence(5'to3')
RsLOX3	RsLOX3-F1	ACACACCGAGCATAAAGACA
	RsLOX3-R1	AGGGTTGACACCAGCAAG
RsLOX5	RsLOX5-F1	AGAGGACAAAGACGATGGAG
	RsLOX5-R1	AGAGACACGACGACCAAGA
RsLOX1	RsLOX1-F1	CTGAGAAAGAGGCGTTGG
	RsLOX1-R1	ACTGGTCGGAAACAAAGAAG
RsLOX2	RsLOX2-F1	ATCGCCTCTGCTCTTCAC
	RsLOX2-R1	GCCACTTCCTTGTTTTCCT
RsLOX6	RsLOX6-F1	GACGATACCAGACTACCCATTT
	RsLOX6-R1	CTTCACTTCACTCCACCATTC
RsLOX4	RsLOX4-F1	TTTCAGTCTCGTCTCTCCATC
	RsLOX4-R1	CCTTCTCCACCTCCTCCT
RsLOX7	RsLOX7-F1	GACGATACCAGATTACCCATTT
	RsLOX7-R1	TCACTTCACTCCACCATCC
RsLOX8	RsLOX8-F1	GACGATACCAGATTACCCATTT
	RsLOX8-R1	TCACTTCACTCCACCATCC
RsLOX9	RsLOX9-F1	CTCTCTCACCCATACCCAAG
	RsLOX9-R1	CTGTGCTGAACTCCTCGTC
RsLOX10	RsLOX10-F1	GTTATGGCGGTCGTGAAG
	RsLOX10-R1	CTAAACTCCTCCTGCCTGAA
RsLOX11	RsLOX11-F1	AAGACTACCCATACGCCAAC
	RsLOX11-R1	GTGGTGAGGATTGAGACGA
GAPDH	GAPDH-F1	GAAATCAAGAAGGCTATCAAGGAG
	GAPDH-R1	TTGTCACCAACGAAGTCAGT
