# Supplementary material for: Bioinformatics Analysis of the Lipoxygenase Gene Family in Radish (Raphanus sativus) and Functional Characterization in Response to Abiotic and Biotic Stresses
Source: Int J Mol Sci. 2019 Dec 3;20(23):6095. doi: 10.3390/ijms20236095 (PMC6928601; doi:10.3390/ijms20236095)
Supplement: Supplementary file 1 [file ijms-20-06095-s001.zip › Table S1. Protein LOX and their alignment information in radish and related species. .xlsx]

## Sheet: Sheet1
Table S1. Protein LOX and their alignment information in radish and related species.
Gene	Bit Score	Evalue	HMMfrom	HMMto	Alignmentfrom	Alignmentto	%Cover	Chromsome	Start	End
Rsa10016038	1063.8	0	2	674	172	840	0.997033	Chr1	42077594	42083722
Rsa10028041	1046	0	2	674	193	866	0.997033	Chr1	44825275	44829462
Rsa10030487	997.5	2.2e-303	1	674	241	903	0.998516	Chr2	36966673	36970360
Rsa10005080	934.8	2.1e-284	1	674	228	882	0.998516	Chr2	33921104	33925363
Rsa10006028	1052.2	0	2	674	195	866	0.997033	Chr5	29970688	29975589
Rsa10029735	1010.8	0	1	674	222	889	0.998516	Chr7	11244266	11248713
Rsa10033815	1007.3	2.4e-306	1	674	208	875	0.998516	Chr7	15617104	15621735
Rsa10033816	1008.9	8.1e-307	1	674	206	872	0.998516	Chr7	15638552	15643496
Rsa10033817	998.2	1.3e-303	1	674	206	872	0.998516	Chr7	15648952	15653965
Rsa10033838	608.1	1.6e-185	1	434	229	659	0.642433	Chr7	15792520	15796327
Rsa10040919	1015.9	0	7	674	222	884	0.989614	Chr8	23844127	23854360
AT1G17420.1	1017.5	0	1	674	234	902	0.998516	Chr1	5977411	5981480
AT1G55020.1	1055.5	0	2	674	174	842	0.997033	Chr1	20525708	20530273
AT1G67560.1	994.6	7.9e-303	1	674	228	900	0.998516	Chr1	25319899	25324264
AT1G72520.1	1025.8	0	1	674	240	909	0.998516	Chr1	27308515	27312754
AT3G45140.1	1014.2	0	1	674	211	879	0.998516	Chr3	16525410	16529352
AT3G22400.1	1056.5	0	2	674	193	864	0.997033	Chr3	7926879	7931351
BraA01g026390.3C	1057.1	0	2	674	197	865	0.997033	A01	16473192	16478437
BraA01g031660.3C	1056.6	0	2	674	196	867	0.997033	A01	21482144	21486577
BraA02g016000.3C	1007.9	1.8e-306	1	674	216	883	0.998516	A02	8525613	8529241
BraA02g017730.3C	986.4	5.7e-300	1	674	228	896	0.998516	A02	9821088	9827435
BraA02g021090.3C	997.3	2.8e-303	1	674	240	902	0.998516	A02	12340910	12344545
BraA05g024820.3C	1049.9	0	2	674	139	810	0.997033	A05	18629244	18634296
BraA07g025400.3C	1019.1	0	1	674	220	887	0.998516	A07	19611663	19615428
BraA07g030990.3C	1005.9	7e-306	1	674	208	874	0.998516	A07	22600717	22604406
BraA07g031000.3C	1003	5.1e-305	1	674	208	874	0.998516	A07	22611762	22617566
BraA07g031010.3C	1010.6	0	1	674	208	875	0.998516	A07	22625213	22630264
BraA07g031020.3C	1003.7	3.1e-305	1	674	215	882	0.998516	A07	22635455	22639407
BraA07g031230.3C	1005.6	8.4e-306	1	674	229	901	0.998516	A07	22743945	22748619
BraA08g029260.3C	1021	0	2	674	235	902	0.997033	A08	20195315	20199360
BraA09g057750.3C	1014	0	1	674	234	903	0.998516	A09	41027695	41032279
BolC1t03467H_1	1055.9	0	2	674	172	840	0.997033	C1	29403682	29409185
BolC1t04146H_1	1041.8	0	2	674	193	873	0.997033	C1	37672947	37677309
BolC2t09058H_1	999.3	6.3e-304	1	674	241	903	0.998516	C2	25195449	25199103
BolC2t08461H_1	986.9	3.7e-300	1	674	228	896	0.998516	C2	19013483	19021616
BolC6t38036H_1	1015.2	0	2	674	222	888	0.997033	C6	28964705	28968502
BolC6t38897H_1	1007.2	2.6e-306	1	674	208	874	0.998516	C6	36317562	36321673
BolC6t38899H_1	1006.5	4.3e-306	1	674	208	874	0.998516	C6	36367583	36388239
BolC6t38951H_1	1003.8	2.7e-305	1	674	229	901	0.998516	C6	36821283	36825955
BolC8t49428H_1	1023.7	0	1	674	298	966	0.998516	C8	29117055	29121377
BolC8t51936H_1	1016.7	0	1	674	234	902	0.998516	C8	45764073	45768030
